# Supplementary material for: Particle Morphology Controls the Bulk Mechanical Behavior of Far-Side Lunar Regolith from Chang’e-6 Samples and Deep Learning
Source: Research (Wash D C). 2026 Jan 8;9:1064. doi: 10.34133/research.1064 (PMC12779894; doi:10.34133/research.1064)
Supplement: Supplementary 1 — Notes S1 to S6 Figs. S1 to S9 Tables S1 to S4 Data File S1 [file research.1064.f1.zip]

Archive with 12 entries (12 files):
- 1224_Supplementary_Materials_v1.docx
- Figure S1.pdf
- Figure S2.pdf
- Figure S3.pdf
- Figure S4.pdf
- Figure S5.pdf
- Figure S6.pdf
- Figure S7.pdf
- Figure S8.pdf
- Figure S9.pdf
- Data file S1.pdf
- Table S4.csv
