# Supplementary material for: Particle Morphology Controls the Bulk Mechanical Behavior of Far-Side Lunar Regolith from Chang’e-6 Samples and Deep Learning
Source: Research (Wash D C). 2026 Jan 8;9:1064. doi: 10.34133/research.1064 (PMC12779894; doi:10.34133/research.1064)
Supplement: Supplementary 1 — Notes S1 to S6 Figs. S1 to S9 Tables S1 to S4 Data File S1 [file research.1064.f1.zip › Table S4.csv]

Total Roughness Proxy XYZ (µm)	Equivalent Spherical Diameter (µm)	Mean Feret Diameter (µm)	Aspect Ratio	Sphericity	Volume (µm³)	Surface Area (µm²)
1.502197919	3.738489177	4.180476746	0.533741998	0.945244669	27.35816758	46.45130201
5.333847903	3.738489177	8.428391448	0.259530306	0.703886557	27.35816758	62.37915068
2.710764786	3.738489177	6.128578983	0.611014562	0.679982879	27.35816758	64.57198692
2.953325673	3.738489177	4.742187075	0.431406623	0.752580795	27.35816758	58.34303225
3.469231332	3.738489177	6.856080767	0.193036801	0.687139491	27.35816758	63.89946462
1.901729533	3.738489177	5.394727782	0.510946856	0.867986087	27.35816758	50.58588636
2.585102702	3.738489177	5.748224515	0.437350692	0.738521319	27.35816758	59.45372793
3.153153277	3.738489177	6.083726009	0.447942611	0.741739866	27.35816758	59.1957472
1.99123512	3.738489177	5.747457736	0.368729597	0.792970752	27.35816758	55.37133051
2.455843412	3.738489177	4.731008516	0.397785749	0.826174033	27.35816758	53.14600052
5.545062741	3.738489177	5.105177434	0.457754676	0.735366963	27.35816758	59.70875469
5.317674984	3.738489177	6.253842907	0.396937076	0.662043163	27.35816758	66.32172648
4.49128959	3.738489177	5.6583853	0.431478512	0.669357349	27.35816758	65.59701724
2.774116687	3.738489177	4.890725243	0.286891517	0.798308519	27.35816758	55.00109862
3.910627927	3.738489177	4.646838149	0.400513445	0.731554708	27.35816758	60.01990702
3.912374787	3.738489177	5.257794887	0.445959534	0.721236955	27.35816758	60.87852992
2.684470411	3.738489177	5.77548692	0.337829887	0.826082202	27.35816758	53.15190847
2.249837385	3.738489177	5.141750324	0.534664155	0.852683135	27.35816758	51.49374223
3.570944121	3.738489177	6.860828234	0.441072025	0.715657726	27.35816758	61.3531357
4.32199514	3.738489177	6.352442583	0.246488127	0.694502426	27.35816758	63.22201903
3.040488203	3.738489177	6.029151642	0.320156571	0.738790504	27.35816758	59.43206543
3.71364644	3.738489177	5.480658826	0.284764911	0.700238961	27.35816758	62.70408825
3.530037767	3.738489177	5.159607047	0.516962725	0.746908265	27.35816758	58.78612893
2.574231463	3.738489177	4.604571181	0.42639041	0.75898552	27.35816758	57.85070261
1.814212736	3.738489177	4.509371498	0.460928237	0.93159899	27.35816758	47.13170158
4.563784959	3.738489177	5.657420581	0.512117622	0.746645635	27.35816758	58.80680678
3.29379291	3.738489177	5.393563602	0.305674542	0.83791043	27.35816758	52.4015981
3.807429075	3.738489177	5.859535403	0.528058072	0.705467849	27.35816758	62.23932906
3.469653993	3.738489177	6.240835824	0.331676824	0.78324874	27.35816758	56.0586227
2.70170285	3.738489177	5.066052637	0.289666787	0.823686522	27.35816758	53.30649998
3.987664174	3.738489177	5.340189933	0.567789943	0.748286972	27.35816758	58.67781641
2.868825712	3.738489177	4.920616528	0.376379879	0.754822893	27.35816758	58.16973222
4.208792768	3.738489177	6.091704008	0.281341924	0.688210594	27.35816758	63.80001404
3.258093677	3.738489177	4.954523236	0.40757278	0.692227595	27.35816758	63.42978214
2.553647566	3.738489177	4.656812768	0.536547009	0.768375732	27.35816758	57.14371724
6.328952419	3.738489177	5.597841897	0.4148339	0.743223395	27.35816758	59.07758808
3.012527007	3.738489177	6.679816996	0.206816118	0.743458831	27.35816758	59.05887955
3.047586366	3.738489177	5.792166018	0.327779241	0.73608315	27.35816758	59.65065979
3.129665826	3.738489177	4.925136153	0.43855783	0.737800381	27.35816758	59.51182283
2.978284891	3.738489177	5.674842269	0.43439926	0.690929783	27.35816758	63.54892592
2.920203637	3.738489177	4.969298161	0.499645733	0.736703353	27.35816758	59.60044216
3.291814938	3.738489177	5.182017389	0.187463573	0.75615406	27.35816758	58.06732765
3.547026475	3.738489177	5.299596035	0.447849905	0.790833137	27.35816758	55.52099873
3.141139611	3.738489177	4.890172589	0.338045376	0.686938368	27.35816758	63.91817315
3.391706206	3.738489177	4.714287516	0.388798542	0.701174873	27.35816758	62.62039221
3.732453838	3.738489177	4.83367694	0.354535281	0.783661686	27.35816758	56.02908292
3.556628256	3.738489177	5.977123627	0.397219688	0.741739866	27.35816758	59.1957472
4.163673345	3.738489177	5.298635626	0.285666706	0.681468897	27.35816758	64.43118064
6.058459226	3.738489177	8.780253412	0.539669344	0.638569077	27.35816758	68.75974288
4.62802474	3.738489177	6.375982746	0.403627827	0.711887438	27.35816758	61.67807327
3.378274107	3.738489177	6.162521631	0.441936836	0.733057985	27.35816758	59.89682461
2.923256112	3.738489177	6.353833731	0.216513835	0.758095191	27.35816758	57.9186441
3.537349125	3.738489177	5.749363634	0.178285928	0.719770104	27.35816758	61.00259699
1.814182408	3.738489177	4.26678848	0.460928237	0.93159899	27.35816758	47.13170158
2.223498262	3.738489177	4.639654433	0.456170655	0.81309794	27.35816758	54.00068478
2.126996874	3.738489177	5.628883053	0.475029643	0.811057062	27.35816758	54.13656776
3.499606328	3.738489177	4.853381441	0.478055759	0.738655887	27.35816758	59.44289668
7.411324625	3.738489177	7.166546134	0.197157422	0.718865039	27.35816758	61.07940042
1.623401208	3.738489177	4.380881736	0.562766736	0.910708219	27.35816758	48.21285748
5.227132943	3.738489177	6.122828577	0.410511252	0.733975002	27.35816758	59.8219905
3.377579103	3.738489177	5.36745128	0.515041418	0.735427602	27.35816758	59.70383139
3.790632277	3.738489177	5.200531129	0.34221877	0.779143089	27.35816758	56.35402049
4.014576559	3.738489177	6.772373767	0.441796553	0.70420892	27.35816758	62.35059556
3.497355385	3.738489177	5.87273298	0.395970396	0.723413268	27.35816758	60.69538329
3.320163982	3.738489177	5.124600882	0.335771421	0.717269334	27.35816758	61.2152834
4.905195868	3.738489177	8.62795432	0.248495347	0.68168767	27.35816758	64.4105028
2.808495433	3.738489177	6.753528388	0.321653769	0.723284196	27.35816758	60.70621455
3.359515146	3.738489177	5.719971384	0.302219921	0.736520832	27.35816758	59.61521205
3.037772113	3.738489177	5.225148756	0.38205413	0.822638033	27.35816758	53.37444147
4.398486613	3.738489177	5.694049612	0.143121696	0.691208241	27.35816758	63.52332478
5.724258005	3.738489177	4.96814198	0.498598475	0.697762643	27.35816758	62.92662125
1.218135737	3.738489177	6.1801926	0.612806037	0.694491609	27.35816758	63.22300369
4.882152592	3.738489177	6.038549772	0.441597888	0.689807519	27.35816758	63.65231514
4.082422586	3.738489177	6.477366626	0.193312403	0.680886187	27.35816758	64.48632156
2.689823555	3.738489177	5.929456535	0.473056475	0.747459138	27.35816758	58.74280392
3.262694422	3.738489177	5.702220187	0.502415123	0.755936145	27.35816758	58.08406686
3.421869836	3.738489177	6.384899309	0.292690859	0.725095405	27.35816758	60.55457702
3.069619467	3.738489177	6.581106787	0.385321798	0.739464326	27.35816758	59.37790916
2.957023207	3.738489177	5.758752348	0.480544048	0.724282769	27.35816758	60.62251851
2.469978366	3.738489177	5.452820938	0.497971655	0.748098667	27.35816758	58.6925863
2.079636592	3.738489177	4.694224932	0.523096099	0.825684503	27.35816758	53.17750962
4.177661224	3.738489177	6.135743162	0.515041418	0.735427602	27.35816758	59.70383139
2.132255933	3.738489177	5.596933487	0.58569173	0.747998276	27.35816758	58.70046357
2.514617604	3.738489177	4.597419305	0.410212812	0.731122907	27.35816758	60.05535476
3.375348446	3.738489177	6.661264992	0.565723413	0.705110881	27.35816758	62.27083816
3.735895468	3.738489177	5.597773199	0.172502358	0.727437475	27.35816758	60.35961448
2.94132528	3.738489177	5.239959583	0.531340933	0.715313323	27.35816758	61.38267548
5.230506796	3.738489177	8.0762043	0.298152907	0.622748652	27.35816758	70.50652846
3.146265179	3.738489177	5.733386552	0.368394988	0.819237516	27.35816758	53.59598981
3.195863553	3.738489177	5.624234814	0.365119005	0.740803357	27.35816758	59.2705813
4.523260187	3.738489177	6.313112	0.431796397	0.704008798	27.35816758	62.36831943
2.949705712	3.738489177	5.503530601	0.332432673	0.811175094	27.35816758	54.12869049
1.670308238	3.738489177	5.544689828	0.474089488	0.859007094	27.35816758	51.1146484
3.056277636	3.738489177	5.430627996	0.401295267	0.676024336	27.35816758	64.95009609
4.041962079	3.738489177	5.349528937	0.330362577	0.749985994	27.35816758	58.54488741
3.37966104	3.738489177	5.408939294	0.444049277	0.761929385	27.35816758	57.62718495
3.139508941	3.738489177	5.189770323	0.19176247	0.718969354	27.35816758	61.07053848
5.12377866	3.738489177	6.095631424	0.536067215	0.698702892	27.35816758	62.84194055
2.660451982	3.738489177	5.278409929	0.407931635	0.776213571	27.35816758	56.56670689
2.563333303	3.738489177	6.623449934	0.30097151	0.711319645	27.35816758	61.72730623
2.296215804	3.738489177	5.863363015	0.359917624	0.859007094	27.35816758	51.1146484
2.338948138	3.738489177	5.262156836	0.478875566	0.867057832	27.35816758	50.64004263
2.943815538	3.738489177	4.711971114	0.238601123	0.839329868	27.35816758	52.31297876
4.974697837	3.738489177	6.250490756	0.518118189	0.701450618	27.35816758	62.59577572
3.831423623	3.738489177	6.702948241	0.451142791	0.691411872	27.35816758	63.50461625
1.905364505	3.738489177	4.719918707	0.389973017	0.868155074	27.35816758	50.57603977
3.058932489	3.738489177	6.504198118	0.518993047	0.736277611	27.35816758	59.63490524
2.462131206	3.738489177	5.622171837	0.580187883	0.723988785	27.35816758	60.64713499
3.649272687	3.738489177	5.259084142	0.500326719	0.735172982	27.35816758	59.72450923
4.601708628	3.738489177	5.630058062	0.544100549	0.729102636	27.35816758	60.22176218
2.684149602	3.738489177	4.701768462	0.385519717	0.821546801	27.35816758	53.44533694
2.207498883	3.738489177	5.680707285	0.527527901	0.799654208	27.35816758	54.90854065
5.177504544	3.738489177	6.824236578	0.386476573	0.714751511	27.35816758	61.43092378
5.150275863	3.738489177	5.916990867	0.299332626	0.692603905	27.35816758	63.39531907
2.902046813	3.738489177	5.654068368	0.537243537	0.70636185	27.35816758	62.16055632
3.064383328	3.738489177	5.363843425	0.471222375	0.745971147	27.35816758	58.85997838
4.306295836	3.738489177	8.135649626	0.134501245	0.634932113	27.35816758	69.1536066
1.501238312	3.738489177	5.479338778	0.539336566	0.886078832	27.35816758	49.55297877
3.91420711	3.738489177	5.153009221	0.532625605	0.691411872	27.35816758	63.50461625
2.937862855	3.738489177	4.920691526	0.503559234	0.728852376	27.35816758	60.24244002
2.95563412	3.738489177	5.903279058	0.433318161	0.719781722	27.35816758	61.00161233
3.232936975	3.738489177	4.901836355	0.4240045	0.742419081	27.35816758	59.14159094
4.031954203	3.738489177	6.526693315	0.482567987	0.679630513	27.35816758	64.60546534
3.822257364	3.738489177	5.679422361	0.323110106	0.722768368	27.35816758	60.74953956
3.612594456	3.738489177	4.639831578	0.417381577	0.724930375	27.35816758	60.56836225
3.207882928	3.738489177	6.415352134	0.348323489	0.753865822	27.35816758	58.24358166
2.435026109	3.738489177	4.469031288	0.480033873	0.838067908	27.35816758	52.3917515
2.221119035	3.738489177	5.847816403	0.41779659	0.768826159	27.35816758	57.11023882
3.140049566	3.738489177	6.171910462	0.600054953	0.706686486	27.35816758	62.1320012
3.390272749	3.738489177	5.364684617	0.451747502	0.706071051	27.35816758	62.18615746
3.013135816	3.738489177	6.514360889	0.32040162	0.734627961	27.35816758	59.7688189
2.896370231	3.738489177	6.429717494	0.446286162	0.643350607	27.35816758	68.24870471
3.176249499	3.738489177	7.187410032	0.414234533	0.768720129	27.35816758	57.11811609
2.400174572	3.738489177	6.801183139	0.479461869	0.728328579	27.35816758	60.28576503
8.16952933	3.738489177	5.639647815	0.292377083	0.749847266	27.35816758	58.55571866
1.803119814	3.738489177	4.632786296	0.407175253	0.812446111	27.35816758	54.04400979
3.667183722	3.738489177	7.535005552	0.155907073	0.768720129	27.35816758	57.11811609
3.964250834	3.738489177	5.442871921	0.179442165	0.766460703	27.35816758	57.28649283
3.157001573	3.738489177	4.665105093	0.451391647	0.729639487	27.35816758	60.17745251
3.263571297	3.738489177	5.88195168	0.323810654	0.746820701	27.35816758	58.79302155
3.226383319	3.738489177	5.256759009	0.175091378	0.730284752	27.35816758	60.12428091
3.533249364	3.738489177	5.668841786	0.270462597	0.710356473	27.35816758	61.81100227
3.34026196	3.738489177	4.994094613	0.341649384	0.719178073	27.35816758	61.05281462
5.078163502	3.738489177	5.315506587	0.383070172	0.798422869	27.35816758	54.99322135
4.849461187	3.738489177	8.041596017	0.262631036	0.72046786	27.35816758	60.94351744
3.217011155	3.738489177	6.288853428	0.428075724	0.732528128	27.35816758	59.94014962
3.275128083	3.738489177	5.589036563	0.581907402	0.728328579	27.35816758	60.28576503
3.313534357	3.738489177	5.031133105	0.337933947	0.733600679	27.35816758	59.85251494
3.72663255	3.738489177	6.680513847	0.423704887	0.735185103	27.35816758	59.72352458
2.955680195	3.738489177	5.904678824	0.433318161	0.719781722	27.35816758	61.00161233
2.6370574	3.738489177	4.886102707	0.453928514	0.754695143	27.35816758	58.17957881
3.255395739	3.738489177	4.956908655	0.231602601	0.788246933	27.35816758	55.70316069
2.578643011	3.738489177	5.01080677	0.36051962	0.710684792	27.35816758	61.78244715
3.716774148	3.738489177	6.656846755	0.337889464	0.720188595	27.35816758	60.96714926
3.509407486	3.738489177	5.850159925	0.569935291	0.734627961	27.35816758	59.7688189
2.80109681	3.738489177	5.866866744	0.522947106	0.751059712	27.35816758	58.46119137
3.628072482	3.738489177	5.825028136	0.301454702	0.683977563	27.35816758	64.19486241
2.616183474	3.738489177	5.979103909	0.41892147	0.780643487	27.35816758	56.24570796
4.498418123	3.738489177	8.274921101	0.202717116	0.774999431	27.35816758	56.65532623
2.338320467	3.738489177	5.580540079	0.513037434	0.834133022	27.35816758	52.63890098
3.65786712	3.738489177	5.701701132	0.422157548	0.708944772	27.35816758	61.93408468
2.681416009	3.738489177	5.458975658	0.561631896	0.772181153	27.35816758	56.86210468
3.479629319	3.738489177	5.249286172	0.348981937	0.735985958	27.35816758	59.65853706
2.323863055	3.738489177	4.724615755	0.430309843	0.797508982	27.35816758	55.05623954
1.710249723	3.738489177	5.361606339	0.416056682	0.895132432	27.35816758	49.05178719
3.557084351	3.738489177	5.846986155	0.306232687	0.713379363	27.35816758	61.5490829
2.197945994	3.738489177	5.050561456	0.589769594	0.867226458	27.35816758	50.63019603
2.129968617	3.738489177	5.980099417	0.56402049	0.834148626	27.35816758	52.63791632
2.112752527	3.738489177	4.739632125	0.435100099	0.877741811	27.35816758	50.02364591
2.144343408	3.738489177	5.515290821	0.379302942	0.831395865	27.35816758	52.81220102
3.413647609	3.738489177	5.046946974	0.499154338	0.758623975	27.35816758	57.87827307
5.03299691	3.738489177	4.83464691	0.59049669	0.751958942	27.35816758	58.39128056
3.339500289	3.738489177	5.688976099	0.200346754	0.730811368	27.35816758	60.0809559
2.174867491	3.738489177	4.696949868	0.523354672	0.812194548	27.35816758	54.060749
4.012940654	3.738489177	7.102266894	0.463346238	0.71995604	27.35816758	60.98684244
2.023616334	3.738489177	4.508418378	0.567522665	0.850552525	27.35816758	51.6227326
2.012510724	3.738489177	5.648679674	0.375941977	0.771406381	27.35816758	56.91921492
3.126407082	3.738489177	4.948610705	0.511954997	0.749116642	27.35816758	58.6128289
3.121191381	3.738489177	5.941753431	0.398472284	0.716359036	27.35816758	61.29307148
3.021086404	3.738489177	5.860172022	0.455486185	0.700107033	27.35816758	62.71590416
8.539334554	3.738489177	4.801737223	0.389566503	0.7554111	27.35816758	58.12443789
3.713617665	3.738489177	5.1978924	0.504668198	0.764227617	27.35816758	57.45388491
2.524933875	3.738489177	5.521257172	0.460077424	0.774420681	27.35816758	56.69766658
2.54468187	3.738489177	5.268889576	0.406496476	0.760046314	27.35816758	57.76996054
3.681666224	3.738489177	4.854416631	0.258770783	0.742851956	27.35816758	59.10712786
2.619419488	3.738489177	4.729294242	0.4089881	0.838619548	27.35816758	52.35728843
6.811279258	3.738489177	6.209655163	0.389713772	0.714511004	27.35816758	61.45160163
2.778657838	3.738489177	6.405432316	0.380765356	0.718274496	27.35816758	61.12961804
3.056655318	3.738489177	6.005730637	0.402464209	0.705903392	27.35816758	62.20092735
2.346986605	3.738489177	4.480036857	0.380659871	0.860100632	27.35816758	51.04966089
2.798286588	3.738489177	6.314379789	0.439633831	0.702334461	27.35816758	62.51700298
3.488912172	3.738489177	6.759612058	0.349085159	0.754159066	27.35816758	58.2209345
4.641134895	3.738489177	5.345332165	0.45819513	0.737568514	27.35816758	59.53053135
2.823800656	3.738489177	4.785544297	0.35358538	0.755539093	27.35816758	58.1145913
5.382906759	3.738489177	5.71299709	0.368457707	0.711330992	27.35816758	61.72632157
2.448449893	3.738489177	6.32013884	0.500817926	0.708888421	27.35816758	61.93900798
1.809848362	3.738489177	4.494215033	0.432803301	0.916906571	27.35816758	47.88693525
3.999081398	3.738489177	6.009715289	0.331865383	0.726702475	27.35816758	60.42066335
3.144361199	3.738489177	5.945615765	0.367304715	0.719665557	27.35816758	61.01145893
2.985181415	3.738489177	5.606201775	0.482842612	0.735585313	27.35816758	59.69103082
2.0350885	3.738489177	4.567423438	0.457197986	0.793874261	27.35816758	55.30831232
2.502145603	3.738489177	5.674576984	0.476840319	0.810570542	27.35816758	54.16906152
2.37752769	3.738489177	4.535324533	0.44488518	0.810423227	27.35816758	54.17890811
2.947707858	3.738489177	6.352986372	0.312987098	0.741616506	27.35816758	59.20559379
3.615575686	3.738489177	5.424076226	0.18051406	0.724812543	27.35816758	60.57820884
4.02437586	3.738489177	5.585228473	0.101217391	0.728304788	27.35816758	60.28773435
4.437833746	3.738489177	5.823814736	0.511195183	0.698691944	27.35816758	62.84292521
5.094516873	3.738489177	6.640011318	0.32739091	0.732035086	27.35816758	59.98052065
4.747723517	3.738489177	5.908096049	0.128436413	0.681104586	27.35816758	64.46564372
2.842805594	3.738489177	6.317338586	0.286988584	0.702555769	27.35816758	62.4973098
3.928194476	3.738489177	7.266261621	0.128904094	0.749595166	27.35816758	58.57541184
1.814187328	3.738489177	4.356829255	0.460928237	0.93159899	27.35816758	47.13170158
3.980423447	3.738489177	7.117989286	0.436028526	0.696030925	27.35816758	63.08318207
5.225649221	3.738489177	5.669669129	0.302054847	0.706910546	27.35816758	62.11230801
2.140128095	3.738489177	5.345775175	0.382473869	0.87713752	27.35816758	50.05810899
2.115787169	3.738489177	4.779904958	0.295748908	0.80428399	27.35816758	54.59246502
3.301872427	3.738489177	5.886745763	0.558100609	0.671848328	27.35816758	65.3538064
2.730232357	3.738489177	5.293918751	0.528346071	0.777499298	27.35816758	56.47316426
6.638293466	3.738489177	6.379152188	0.453682893	0.720945438	27.35816758	60.90314641
3.241380521	3.738489177	5.567536172	0.38708909	0.710130223	27.35816758	61.83069546
3.021547056	3.738489177	5.99106507	0.429547278	0.705903392	27.35816758	62.20092735
2.163341672	3.738489177	4.82698045	0.528380789	0.784709767	27.35816758	55.95424881
4.319939075	3.738489177	5.595813934	0.17782649	0.6996347	27.35816758	62.75824451
2.836159866	3.738489177	5.76845242	0.269280061	0.799711572	27.35816758	54.90460201
4.650739301	3.738489177	5.837850354	0.299772896	0.695314621	27.35816758	63.14816959
2.769520612	3.738489177	5.034104007	0.386149913	0.840358013	27.35816758	52.24897591
3.442323065	3.738489177	4.736619083	0.401109006	0.718274496	27.35816758	61.12961804
2.83315832	3.738489177	4.587251564	0.301258185	0.760305494	27.35816758	57.75026736
2.237184399	3.738489177	4.894236857	0.583320809	0.805577144	27.35816758	54.50483034
5.409705066	3.738489177	6.680816815	0.270809311	0.729508184	27.35816758	60.18828376
2.804833998	3.738489177	5.620134814	0.475166688	0.768375732	27.35816758	57.14371724
2.476946328	3.738489177	5.539395833	0.496168592	0.749544766	27.35816758	58.57935048
2.138303757	3.738489177	6.234384531	0.305237896	0.675471359	27.35816758	65.00326769
3.087469437	3.738489177	4.888394842	0.351609853	0.753292743	27.35816758	58.28789133
2.154649977	3.738489177	6.534289512	0.480327367	0.742431442	27.35816758	59.14060628
2.559030515	3.738489177	5.219148943	0.516222307	0.730416335	27.35816758	60.11344965
1.972327941	3.738489177	4.965502854	0.505710575	0.827001433	27.35816758	53.09282892
2.408802365	3.738489177	6.774426545	0.327755543	0.707347873	27.35816758	62.0739063
3.390992545	3.738489177	5.486789845	0.510394501	0.715841543	27.35816758	61.33738115
3.341211794	3.738489177	5.054294527	0.188735342	0.818245357	27.35816758	53.66097733
4.778106995	3.738489177	5.631007402	0.254172389	0.763102888	27.35816758	57.53856561
2.977491701	3.738489177	5.891756015	0.485494632	0.727663015	27.35816758	60.34090595
3.83833953	3.738489177	4.789286235	0.232935243	0.705814006	27.35816758	62.20880462
2.34723392	3.738489177	5.375992158	0.46798387	0.769370024	27.35816758	57.06986779
5.174769174	3.738489177	5.611396434	0.422781549	0.751895546	27.35816758	58.39620385
4.65276778	3.738489177	7.251683328	0.409930113	0.684670688	27.35816758	64.1298749
5.08837286	3.738489177	6.045206356	0.203320131	0.719073698	27.35816758	61.06167655
1.502188667	3.738489177	4.308681625	0.533741998	0.945244669	27.35816758	46.45130201
2.955696583	3.738489177	5.903305021	0.433318161	0.719781722	27.35816758	61.00161233
2.868460092	3.738489177	5.634283932	0.476865169	0.754133557	27.35816758	58.22290382
4.07185167	3.738489177	5.487811978	0.475245966	0.750415113	27.35816758	58.51140899
2.591194538	3.738489177	6.531722448	0.310330115	0.760941234	27.35816758	57.70201905
3.042365653	3.738489177	5.688364329	0.222469643	0.780506848	27.35816758	56.25555456
3.382448456	3.738489177	6.721715686	0.295319624	0.70167137	27.35816758	62.57608254
4.484436392	3.738489177	6.343760922	0.37997398	0.689967619	27.35816758	63.63754525
3.510981568	3.738489177	6.396281617	0.307961335	0.7938036	27.35816758	55.31323562
1.911502293	3.738489177	5.33442032	0.565859741	0.808586299	27.35816758	54.30199052
3.839163013	3.738489177	6.553118353	0.321248249	0.702887994	27.35816758	62.46777002
6.877248392	3.738489177	6.030158254	0.13987848	0.741123475	27.35816758	59.24498016
3.130867603	3.738489177	6.087596657	0.435145588	0.744041868	27.35816758	59.01260057
2.358099122	3.738489177	6.948821584	0.469673735	0.666864827	27.35816758	65.8421974
2.568222248	3.738489177	5.576676265	0.41650077	0.84877167	27.35816758	51.73104512
3.198282185	3.738489177	6.667083948	0.445730171	0.713881872	27.35816758	61.50575789
3.325495402	3.738489177	6.162499151	0.479812349	0.741616506	27.35816758	59.20559379
2.748562884	3.738489177	5.805537146	0.47078109	0.772181153	27.35816758	56.86210468
3.211277055	3.738489177	6.104522499	0.576510612	0.737568514	27.35816758	59.53053135
2.245399001	3.738489177	5.600464197	0.4976865	0.765789408	27.35816758	57.33671046
2.215532857	3.738489177	5.634321803	0.402661846	0.868155074	27.35816758	50.57603977
4.998167968	3.738489177	6.004002749	0.203189612	0.710526255	27.35816758	61.79623238
5.229341994	3.738489177	6.002229983	0.078790325	0.711092782	27.35816758	61.74699942
4.904574131	3.738489177	7.231259988	0.062189649	0.682731378	27.35816758	64.31203687
3.681878003	3.738489177	5.362374721	0.187021817	0.717557886	27.35816758	61.19066692
2.851221364	3.738489177	5.807512439	0.427020761	0.730535997	27.35816758	60.10360306
1.782082335	3.738489177	4.430641535	0.535487918	0.941751156	27.35816758	46.62361738
1.349538153	3.738489177	4.818524377	0.632920612	0.963149969	27.35816758	45.58775581
3.396354914	3.738489177	6.581735505	0.520053684	0.716013957	27.35816758	61.32261126
2.779505579	3.738489177	5.805537146	0.47078109	0.772181153	27.35816758	56.86210468
1.69487264	3.738489177	4.97316571	0.421370087	0.731975004	27.35816758	59.98544395
2.722916815	3.738489177	5.175429013	0.431068062	0.831411367	27.35816758	52.81121636
2.758108024	3.738489177	4.722057426	0.308976314	0.77601095	27.35816758	56.58147678
2.920428319	3.738489177	4.703410482	0.431406623	0.752580795	27.35816758	58.34303225
3.785577918	3.738489177	5.521580382	0.576510612	0.737568514	27.35816758	59.53053135
2.662248718	3.738489177	4.94287481	0.315149651	0.757502799	27.35816758	57.96393842
4.212676217	3.738489177	5.345498372	0.230506953	0.719735252	27.35816758	61.00555097
2.775426944	3.738489177	5.458469887	0.551064231	0.758933849	27.35816758	57.85464124
3.668092106	3.738489177	6.646411486	0.379311677	0.748839881	27.35816758	58.6344914
3.435879798	3.738489177	5.837598725	0.409360898	0.772047461	27.35816758	56.87195127
1.478046644	3.738489177	4.84699832	0.583480586	0.950098377	27.35816758	46.21399912
2.885251316	3.738489177	5.143064027	0.43854459	0.730416335	27.35816758	60.11344965
4.297174453	3.738489177	8.095983743	0.161966674	0.746021067	27.35816758	58.85603974
3.486097885	3.738489177	5.6427869	0.222333866	0.740139378	27.35816758	59.3237529
4.898256584	3.738489177	6.222623083	0.194673777	0.696030925	27.35816758	63.08318207
3.559841433	3.738489177	6.608911682	0.316780703	0.786287157	27.35816758	55.84199765
3.969921329	3.738489177	7.217212559	0.443011904	0.696030925	27.35816758	63.08318207
2.643178621	3.738489177	6.731018029	0.361820874	0.688848476	27.35816758	63.74093448
3.378057977	3.738489177	6.087694999	0.4614986	0.681677249	27.35816758	64.41148746
3.15583347	3.738489177	6.372245299	0.320037066	0.833275727	27.35816758	52.69305725
3.091633087	3.738489177	5.750749176	0.597479275	0.729388858	27.35816758	60.19813035
3.64170306	3.738489177	4.729488716	0.184206963	0.758765969	27.35816758	57.86744181
2.528968777	3.738489177	5.866777419	0.526267839	0.725531919	27.35816758	60.51814462
3.511629893	3.738489177	5.198827164	0.328247548	0.74803592	27.35816758	58.6975096
3.462859734	3.738489177	5.923337556	0.396261883	0.836715526	27.35816758	52.4764322
3.068822282	3.738489177	4.885530531	0.4545646	0.802546969	27.35816758	54.71062413
1.824141413	3.738489177	5.534429819	0.452394659	0.888072916	27.35816758	49.44171227
5.733043749	3.738489177	5.764208876	0.332426616	0.75810808	27.35816758	57.91765944
4.037712021	3.738489177	4.98147019	0.512972501	0.772917291	27.35816758	56.80794842
3.384505535	3.738489177	6.656417846	0.385210504	0.733721386	27.35816758	59.84266835
3.978270399	3.738489177	6.946368243	0.381892304	0.701792843	27.35816758	62.56525129
3.044923925	3.738489177	6.050858645	0.334307298	0.729520119	27.35816758	60.1872991
2.954259472	3.738489177	7.440997432	0.308384517	0.653064795	27.35816758	67.23352098
4.561002451	3.738489177	6.043640324	0.379981077	0.723272464	27.35816758	60.70719921
3.147140333	3.738489177	5.809682503	0.305999478	0.753038321	27.35816758	58.30758452
4.100894441	3.738489177	6.901703512	0.314387411	0.700789195	27.35816758	62.65485528
3.321338155	3.738489177	6.240475063	0.284222019	0.713345127	27.35816758	61.55203688
1.808520569	3.738489177	5.218465738	0.547244977	0.855381966	27.35816758	51.33127345
2.021500391	3.738489177	5.282496034	0.429715497	0.876965018	27.35816758	50.06795558
3.922942974	3.738489177	6.669336755	0.279142222	0.73773935	27.35816758	59.51674612
3.162119084	3.738489177	6.592111666	0.421450339	0.723413268	27.35816758	60.69538329
1.677535787	3.738489177	4.245508599	0.595424472	0.939568421	27.35816758	46.7319299
2.684172963	3.738489177	5.479566823	0.281661189	0.801839841	27.35816758	54.75887244
3.863077836	3.738489177	5.608684303	0.230442409	0.729508184	27.35816758	60.18828376
3.084097698	3.738489177	6.652097681	0.29325419	0.734930651	27.35816758	59.74420242
2.937138697	3.738489177	4.789325859	0.370672816	0.749670778	27.35816758	58.56950389
3.053040927	3.738489177	5.59037119	0.508910666	0.68518619	27.35816758	64.08162659
3.505043492	3.738489177	6.594566663	0.461295592	0.705077434	27.35816758	62.27379214
3.119946658	3.738489177	5.418907607	0.289653487	0.712444755	27.35816758	61.62982496
1.502195229	3.738489177	4.180511923	0.533741998	0.945244669	27.35816758	46.45130201
4.281785881	3.738489177	6.712189007	0.329187043	0.719839819	27.35816758	60.99668904
2.656369631	3.738489177	5.918891134	0.285615973	0.748651298	27.35816758	58.64926129
2.889313481	3.738489177	5.900441746	0.523011253	0.709215384	27.35816758	61.91045286
2.639685421	3.738489177	5.228690548	0.396587747	0.745958668	27.35816758	58.86096304
4.521858342	3.738489177	5.704272756	0.254626107	0.719189672	27.35816758	61.05182996
3.083148188	3.738489177	5.900730469	0.481549578	0.757966331	27.35816758	57.92849069
4.388056255	3.738489177	6.995856488	0.308354229	0.692829888	27.35816758	63.37464122
3.924451157	3.738489177	5.872405305	0.607085509	0.745410004	27.35816758	58.90428805
4.877988358	3.738489177	5.32998904	0.465452418	0.733721386	27.35816758	59.84266835
3.266887817	3.738489177	4.662135035	0.443446214	0.762920105	27.35816758	57.55235084
3.163043919	3.738489177	4.999820522	0.382492167	0.751895546	27.35816758	58.39620385
3.242503203	3.738489177	7.068356079	0.2144316	0.763298823	27.35816758	57.52379572
2.967144598	3.738489177	5.536932106	0.39964809	0.716888802	27.35816758	61.24777716
3.370792677	3.738489177	5.80013788	0.484959409	0.731074961	27.35816758	60.05929339
2.633071862	3.738489177	5.969190928	0.309450057	0.737385565	27.35816758	59.54530124
4.507491912	3.738489177	5.652476103	0.2744563	0.713893301	27.35816758	61.50477323
1.76542196	3.738489177	4.747083056	0.564490239	0.802821497	27.35816758	54.6919156
3.275983397	3.738489177	6.594920086	0.346834533	0.797010085	27.35816758	55.09070262
3.58389109	3.738489177	5.126085141	0.259726067	0.716405071	27.35816758	61.28913285
3.06004095	3.738489177	5.915474944	0.493314325	0.744153618	27.35816758	59.00373863
3.482056209	3.738489177	5.95774739	0.227039994	0.711489888	27.35816758	61.71253634
4.350273296	3.738489177	6.807084251	0.125529546	0.698101278	27.35816758	62.89609681
2.432501862	3.738489177	7.273563813	0.573776344	0.662141469	27.35816758	66.31187989
2.042079872	3.738489177	5.890353735	0.377419737	0.884269002	27.35816758	49.65439868
2.36673455	3.738489177	4.859300471	0.42499317	0.750743594	27.35816758	58.48580785
3.90261896	3.738489177	7.596281758	0.176029683	0.705032843	27.35816758	62.27773077
3.504890208	3.738489177	6.686299207	0.455345443	0.728852376	27.35816758	60.24244002
2.701023532	3.738489177	5.547452177	0.515111121	0.743223395	27.35816758	59.07758808
2.596152239	3.738489177	5.535736251	0.393387895	0.715083905	27.35816758	61.40236867
4.097502318	3.738489177	7.284335921	0.266194861	0.735063913	27.35816758	59.73337117
2.414254362	3.738489177	5.484255607	0.367053595	0.89567182	27.35816758	49.02224741
4.345032136	3.738489177	7.955222189	0.26228828	0.702666476	27.35816758	62.4874632
1.814198851	3.738489177	4.266838132	0.460928237	0.93159899	27.35816758	47.13170158
3.041781486	3.738489177	6.275041197	0.43570208	0.723119989	27.35816758	60.71999978
3.211895666	3.738489177	7.291719258	0.15598599	0.78105369	27.35816758	56.21616818
3.183194336	3.738489177	6.618799631	0.382510991	0.801306712	27.35816758	54.79530483
5.134190164	3.738489177	6.424103194	0.210094637	0.720747341	27.35816758	60.91988561
3.918889806	3.738489177	7.262477595	0.37092929	0.677709311	27.35816758	64.78861196
4.096947656	3.738489177	6.407926257	0.492264531	0.728209639	27.35816758	60.29561162
3.541906246	3.738489177	5.429539331	0.267624024	0.733480011	27.35816758	59.86236154
2.849676676	3.738489177	4.432588784	0.50760423	0.743223395	27.35816758	59.07758808
3.381092804	3.738489177	6.644764336	0.426933904	0.68576574	27.35816758	64.02747033
6.466302709	3.738489177	5.943894401	0.477910028	0.726371025	27.35816758	60.44823381
3.659738079	3.738489177	5.754581783	0.185378082	0.749985994	27.35816758	58.54488741
4.474200657	3.738489177	7.739894225	0.286593947	0.73723927	27.35816758	59.55711716
2.527875006	3.738489177	7.27548635	0.516372142	0.766592468	27.35816758	57.27664624
2.562711931	3.738489177	6.485657878	0.343627852	0.726773539	27.35816758	60.4147554
2.667199163	3.738489177	6.569776833	0.441617526	0.706093412	27.35816758	62.18418814
3.23451172	3.738489177	5.036645116	0.209872029	0.775646499	27.35816758	56.60806258
3.571909879	3.738489177	5.238556707	0.354802884	0.71099074	27.35816758	61.75586135
3.281225663	3.738489177	5.1113925	0.435729619	0.707314213	27.35816758	62.07686028
2.998213509	3.738489177	5.400306928	0.366282517	0.707527445	27.35816758	62.05815175
2.231229906	3.738489177	4.906475591	0.313103703	0.873016117	27.35816758	50.29442721
2.419723588	3.738489177	4.56570915	0.49765877	0.850893357	27.35816758	51.60205475
5.071573278	3.738489177	6.607718651	0.28894637	0.707190821	27.35816758	62.08769153
3.727987115	3.738489177	6.608278535	0.421972524	0.746270769	27.35816758	58.83634656
2.339197053	3.738489177	5.793836335	0.329190004	0.873768806	27.35816758	50.25110221
3.913784182	3.738489177	5.457467869	0.150511839	0.744638255	27.35816758	58.96533692
2.452129623	3.738489177	5.158841563	0.405912373	0.777363758	27.35816758	56.48301085
2.781382074	3.738489177	5.555577661	0.513393934	0.797651639	27.35816758	55.04639295
3.840467177	3.738489177	6.999619605	0.371510744	0.719828199	27.35816758	60.9976737
4.734216232	3.738489177	5.577660584	0.494046813	0.729102636	27.35816758	60.22176218
3.054963952	3.738489177	6.495005574	0.359566652	0.742431442	27.35816758	59.14060628
3.202825047	3.738489177	4.76094173	0.345727714	0.756410592	27.35816758	58.04763446
3.804223635	3.738489177	5.428233142	0.106724227	0.75898552	27.35816758	57.85070261
3.407434653	3.738489177	7.037563763	0.210926533	0.75512967	27.35816758	58.14610039
4.020426475	3.738489177	6.064942905	0.509172297	0.729102636	27.35816758	60.22176218
7.666012713	3.738489177	5.594660528	0.422427012	0.771299638	27.35816758	56.92709219
3.181600702	3.738489177	6.052786386	0.448737224	0.724412198	27.35816758	60.61168726
4.510209987	3.738489177	6.80542076	0.311316549	0.713139779	27.35816758	61.56976074
1.920912606	3.738489177	5.733644406	0.482736785	0.877482727	27.35816758	50.0384158
3.710683861	3.738489177	6.598097877	0.306823475	0.731182849	27.35816758	60.05043146
3.440747128	3.738489177	4.912822188	0.53694139	0.719433339	27.35816758	61.03115211
3.723524117	3.738489177	5.277195771	0.457416598	0.72643019	27.35816758	60.44331052
5.321306825	3.738489177	5.787408949	0.334327038	0.713893301	27.35816758	61.50477323
2.391603881	3.738489177	5.679498421	0.500025079	0.790496672	27.35816758	55.54463055
4.794740324	3.738489177	5.47114762	0.319628253	0.713139779	27.35816758	61.56976074
2.451958428	3.738489177	6.378390323	0.385829406	0.784847882	27.35816758	55.94440222
2.37090498	3.738489177	4.623849434	0.449537861	0.814434491	27.35816758	53.91206545
3.794629779	3.738489177	5.432199728	0.318518886	0.728197747	27.35816758	60.29659628
2.066355342	3.738489177	4.830422697	0.461251905	0.805228019	27.35816758	54.52846216
5.190031791	3.738489177	8.02949299	0.273666679	0.728614193	27.35816758	60.26213321
3.529000812	3.738489177	5.189216794	0.576881124	0.692829888	27.35816758	63.37464122
3.121228117	3.738489177	5.974024359	0.398472284	0.716359036	27.35816758	61.29307148
1.829795465	3.738489177	6.062292656	0.497247549	0.671494229	27.35816758	65.38826947
4.509881641	3.738489177	7.898333844	0.175218439	0.655464674	27.35816758	66.98735616
3.732466522	3.738489177	7.412028157	0.362981563	0.717280872	27.35816758	61.21429874
2.944422038	3.738489177	6.046425615	0.511970961	0.739378498	27.35816758	59.38480178
2.955958728	3.738489177	5.036290249	0.383802161	0.729746952	27.35816758	60.16859057
2.80266522	3.738489177	5.146364586	0.441151976	0.761240009	27.35816758	57.67937189
3.51385478	3.738489177	4.782265443	0.292564454	0.739329463	27.35816758	59.38874042
3.436311204	3.738489177	6.381710481	0.359903416	0.732648483	27.35816758	59.93030303
4.568328989	3.738489177	6.686012173	0.257129251	0.721108659	27.35816758	60.88936118
2.525732547	3.738489177	6.301300424	0.50104141	0.768614128	27.35816758	57.12599337
3.444689616	3.738489177	6.470204988	0.490482054	0.699733508	27.35816758	62.74938257
2.50606034	3.738489177	4.740299631	0.429497091	0.81330556	27.35816758	53.98689955
4.244283393	3.738489177	7.181110628	0.337478634	0.713756178	27.35816758	61.51658914
2.872787096	3.738489177	6.010715364	0.392994598	0.739574705	27.35816758	59.36904723
1.647963023	3.738489177	4.990004433	0.609067581	0.915870795	27.35816758	47.94109151
3.580480522	3.738489177	5.646512673	0.293919832	0.757528536	27.35816758	57.96196911
2.358821822	3.738489177	5.225506669	0.487055115	0.854316753	27.35816758	51.3952763
4.918254178	3.738489177	6.233285906	0.101927888	0.683264901	27.35816758	64.26181924
4.32920949	3.738489177	8.417354454	0.110650958	0.739084384	27.35816758	59.4084336
3.973361234	3.738489177	5.132561286	0.261291665	0.749985994	27.35816758	58.54488741
3.25641567	3.738489177	5.11488729	0.429083068	0.680688708	27.35816758	64.50503009
3.320292736	3.738489177	5.422766204	0.469523273	0.735852361	27.35816758	59.66936831
4.271992974	3.738489177	7.686328943	0.369652261	0.70000812	27.35816758	62.72476609
3.584008182	3.738489177	7.943347886	0.182940504	0.736946855	27.35816758	59.58074898
3.317693586	3.738489177	5.232750842	0.218215503	0.755718355	27.35816758	58.10080607
2.328480481	3.738489177	5.684919758	0.500348684	0.736825084	27.35816758	59.59059557
3.326685898	3.738489177	4.994709213	0.367837345	0.754006041	27.35816758	58.23275041
3.760569847	3.738489177	5.019218446	0.472856813	0.754567437	27.35816758	58.1894254
2.617285395	3.738489177	6.120809048	0.283216987	0.829231376	27.35816758	52.95005332
2.621516005	3.738489177	5.485141975	0.412936568	0.726371025	27.35816758	60.44823381
2.634203393	3.738489177	5.300129805	0.544841938	0.735427602	27.35816758	59.70383139
3.451200254	3.738489177	4.880660427	0.327498408	0.733057985	27.35816758	59.89682461
2.774487303	3.738489177	4.963541678	0.409796858	0.792252238	27.35816758	55.42154814
2.547522196	3.738489177	4.551087622	0.441805281	0.845232239	27.35816758	51.94767016
3.643090986	3.738489177	5.228127356	0.33013989	0.723284196	27.35816758	60.70621455
2.578465415	3.738489177	5.782704706	0.427848621	0.815715751	27.35816758	53.82738475
2.349229318	3.738489177	5.906058048	0.404629478	0.833275727	27.35816758	52.69305725
6.673903614	3.738489177	6.799204711	0.536302006	0.665372247	27.35816758	65.9898963
2.978386741	3.738489177	4.563818143	0.463573682	0.742295495	27.35816758	59.15143753
3.964383498	3.738489177	5.424006052	0.179442165	0.766460703	27.35816758	57.28649283
5.064153621	3.738489177	5.991737389	0.491139739	0.710809405	27.35816758	61.7716159
3.85927665	3.738489177	5.996817785	0.492976289	0.734688479	27.35816758	59.76389561
2.850228374	3.738489177	5.844025556	0.544333661	0.7084717	27.35816758	61.97544037
3.460615328	3.738489177	4.988847427	0.204279957	0.756988427	27.35816758	58.0033248
1.751904757	3.738489177	4.373769086	0.512374416	0.921472914	27.35816758	47.64963236
2.654025799	3.738489177	6.174960186	0.342127401	0.716646855	27.35816758	61.268455
3.030239692	3.738489177	5.385375568	0.375935472	0.71099074	27.35816758	61.75586135
2.249907231	3.738489177	5.423458346	0.481955873	0.820972039	27.35816758	53.482754
1.451968738	3.738489177	4.308686065	0.600234872	0.944143918	27.35816758	46.50545827
2.998066903	3.738489177	4.828313759	0.416770033	0.704776552	27.35816758	62.30037794
3.134665506	3.738489177	5.207045365	0.398324765	0.736825084	27.35816758	59.59059557
3.269874581	3.738489177	5.039689898	0.45873045	0.756924179	27.35816758	58.00824809
3.424938485	3.738489177	5.681985775	0.151107684	0.7632335	27.35816758	57.52871902
3.367005233	3.738489177	6.015316664	0.446190798	0.724282769	27.35816758	60.62251851
1.603764369	3.738489177	4.663244133	0.648000792	0.882361779	27.35816758	49.76172654
4.777906574	3.738489177	8.406111739	0.371421304	0.681937869	27.35816758	64.38687097
2.250885739	3.738489177	5.247825751	0.593676977	0.842437793	27.35816758	52.11998554
3.633688933	3.738489177	6.853295317	0.343969468	0.731614721	27.35816758	60.01498373
3.627903538	3.738489177	5.117732513	0.271249003	0.762333184	27.35816758	57.59666051
2.414281213	3.738489177	5.530867732	0.367053595	0.89567182	27.35816758	49.02224741
3.042814228	3.738489177	5.028955158	0.255927527	0.744887031	27.35816758	58.94564374
2.616276138	3.738489177	6.405126225	0.47332362	0.685976729	27.35816758	64.00777715
2.174905604	3.738489177	5.405334544	0.434302194	0.75991679	27.35816758	57.77980714
2.865075929	3.738489177	6.170941202	0.542693203	0.743149077	27.35816758	59.08349604
0.758624964	3.738489177	5.77038045	0.479830836	0.677318143	27.35816758	64.82602902
2.193776073	3.738489177	5.526429971	0.432976965	0.770433443	27.35816758	56.99109505
4.254141733	3.738489177	7.64474492	0.340709984	0.698418363	27.35816758	62.86754169
3.864054767	3.738489177	8.220770175	0.102650172	0.754746238	27.35816758	58.17564017
3.647750516	3.738489177	5.026850965	0.287442858	0.718922988	27.35816758	61.07447712
2.838501999	3.738489177	5.075480353	0.312581762	0.763298823	27.35816758	57.52379572
3.197819577	3.738489177	5.946183666	0.451455021	0.738105691	27.35816758	59.48720635
2.984938033	3.738489177	6.871497871	0.186192793	0.781861681	27.35816758	56.15807329
2.659111194	3.738489177	5.73133426	0.480868444	0.745410004	27.35816758	58.90428805
6.323642647	3.738489177	6.0160163	0.104176617	0.658815354	27.35816758	66.64666404
1.502179272	3.738489177	4.290352853	0.533741998	0.945244669	27.35816758	46.45130201
3.046056006	3.738489177	6.200525955	0.405021877	0.749544766	27.35816758	58.57935048
3.02851173	3.738489177	4.914357837	0.606566751	0.786717193	27.35816758	55.81147322
2.849706921	3.738489177	4.915642918	0.50760423	0.743223395	27.35816758	59.07758808
4.140594047	3.738489177	7.255401247	0.323598848	0.651081447	27.35816758	67.43833011
3.824178079	3.738489177	5.792373878	0.512841517	0.729102636	27.35816758	60.22176218
1.785439012	3.738489177	5.11557497	0.431966103	0.896355979	27.35816758	48.98483036
2.528140332	3.738489177	6.296981646	0.49184128	0.733733459	27.35816758	59.84168369
3.051940247	3.738489177	4.700357923	0.468867185	0.821819337	27.35816758	53.42761308
3.444368336	3.738489177	4.987898799	0.443130198	0.681666828	27.35816758	64.41247211
6.347560897	3.738489177	6.032005724	0.491011398	0.730835323	27.35816758	60.07898658
1.896347908	3.738489177	4.300820702	0.574304114	0.889064464	27.35816758	49.38657135
3.494600499	3.738489177	5.381236286	0.325161428	0.708663105	27.35816758	61.95870116
6.07480907	3.738489177	10.15731816	0.061227689	0.666605633	27.35816758	65.86779855
3.247499673	3.738489177	5.450704846	0.41627384	0.699513973	27.35816758	62.76907576
5.617543571	3.738489177	8.470492178	0.205026694	0.708426678	27.35816758	61.97937901
2.610287869	3.738489177	5.282864984	0.508061626	0.747033392	27.35816758	58.77628234
3.210345665	3.738489177	6.630395883	0.349085179	0.809555159	27.35816758	54.23700301
2.963278816	3.738489177	5.862327712	0.46598912	0.718899807	27.35816758	61.07644644
1.502218687	3.738489177	4.180509051	0.533741998	0.945244669	27.35816758	46.45130201
2.321123069	3.738489177	4.661684928	0.351864756	0.81024652	27.35816758	54.19072403
2.344701433	3.738489177	4.517305124	0.490510845	0.8244937	27.35816758	53.25431304
2.995462333	3.738489177	5.436236291	0.403282196	0.702389775	27.35816758	62.51207968
4.09456456	3.738489177	5.706442098	0.172199558	0.73853355	27.35816758	59.45274327
4.929581977	3.738489177	8.227818427	0.261994931	0.71705019	27.35816758	61.23399193
3.581069173	3.738489177	5.052192248	0.214617233	0.692765306	27.35816758	63.38054918
3.610057161	3.738489177	9.592088383	0.082811096	0.672659103	27.35816758	65.27503365
3.030383999	3.738489177	4.913825249	0.345243457	0.734567453	27.35816758	59.7737422
2.932111827	3.738489177	4.878567116	0.50386253	0.688805914	27.35816758	63.74487312
2.131993078	3.738489177	4.48860022	0.587552859	0.843298106	27.35816758	52.06681394
3.049739797	3.738489177	5.422249303	0.462459166	0.778870908	27.35816758	56.37371367
3.957035526	3.738489177	5.232079839	0.300705123	0.753738396	27.35816758	58.25342826
7.288152771	3.738489177	8.421047208	0.035393438	0.675154318	27.35816758	65.03379213
3.206192205	3.738489177	5.288922209	0.205199153	0.682146508	27.35816758	64.36717779
2.897395843	3.738489177	6.002290492	0.405227801	0.780506848	27.35816758	56.25555456
4.20908187	3.738489177	6.640491183	0.322661602	0.660865761	27.35816758	66.43988559
3.511939051	3.738489177	7.174506984	0.231195759	0.75836594	27.35816758	57.89796625
3.876760181	3.738489177	6.886291694	0.175353712	0.712672483	27.35816758	61.61013178
3.475034808	3.738489177	7.023634345	0.247702163	0.71134234	27.35816758	61.72533691
3.102060429	3.738489177	4.840254558	0.235246675	0.749834657	27.35816758	58.55670332
3.239064766	3.738489177	6.198471521	0.437198364	0.75037723	27.35816758	58.51436297
3.287171627	3.738489177	6.829104941	0.161172743	0.846998257	27.35816758	51.83935764
2.915118454	3.738489177	6.710576139	0.274546841	0.769303658	27.35816758	57.07479109
2.01171034	3.738489177	5.102166532	0.622902161	0.818035208	27.35816758	53.67476256
3.966820547	3.738489177	7.325709642	0.246662574	0.705333944	27.35816758	62.25114497
3.227212695	3.738489177	4.873082203	0.206931422	0.797352119	27.35816758	55.06707079
3.309313844	3.738489177	5.748944492	0.193006386	0.759243977	27.35816758	57.83100942
1.814211888	3.738489177	4.359909461	0.460928237	0.93159899	27.35816758	47.13170158
4.013850097	3.738489177	6.895108801	0.394792827	0.705456688	27.35816758	62.24031372
3.156956683	3.738489177	5.141275946	0.317560509	0.676198609	27.35816758	64.93335688
4.389446333	3.738489177	8.40181702	0.175612076	0.680823812	27.35816758	64.49222952
3.176720526	3.738489177	6.807568721	0.381892919	0.712752222	27.35816758	61.60323916
3.162234722	3.738489177	5.6350208	0.094754813	0.730057584	27.35816758	60.14298943
2.938881731	3.738489177	5.111359487	0.467293251	0.769888074	27.35816758	57.03146608
3.354633904	3.738489177	5.835594509	0.3992134	0.724165147	27.35816758	60.6323651
3.02364193	3.738489177	6.354563781	0.396528603	0.724412198	27.35816758	60.61168726
4.35937452	3.738489177	5.413751977	0.125402832	0.702611118	27.35816758	62.4923865
1.678991923	3.738489177	4.335733224	0.488940642	0.934821434	27.35816758	46.96923279
3.76458207	3.738489177	5.594999344	0.486642319	0.721062017	27.35816758	60.89329981
3.431253504	3.738489177	6.632418894	0.35239192	0.741074208	27.35816758	59.2489188
2.513102411	3.738489177	5.048054429	0.292802605	0.79294255	27.35816758	55.37329983
3.949597899	3.738489177	7.83743797	0.140468714	0.768574385	27.35816758	57.12894735
5.609915282	3.738489177	7.882944338	0.326633342	0.713893301	27.35816758	61.50477323
2.756870055	3.738489177	5.547125605	0.436244694	0.806188842	27.35816758	54.46347465
3.712411403	3.738489177	6.168112933	0.362014927	0.688253083	27.35816758	63.7960754
2.984239336	3.738489177	7.671736468	0.390698314	0.726406523	27.35816758	60.44527984
1.660178765	3.738489177	5.989106239	0.489674135	0.724412198	27.35816758	60.61168726
4.293137954	3.738489177	5.144737929	0.133839848	0.732937496	27.35816758	59.9066712
3.479880485	3.738489177	4.790066742	0.265482536	0.747785036	27.35816758	58.71720278
2.923057525	3.738489177	6.119991812	0.421168212	0.742419081	27.35816758	59.14159094
2.707182093	3.738489177	6.590168867	0.239150247	0.859354736	27.35816758	51.09397056
3.634603769	3.738489177	4.984309879	0.293819156	0.730835323	27.35816758	60.07898658
2.783770247	3.738489177	5.847674019	0.493754855	0.715565853	27.35816758	61.36101297
3.552822458	3.738489177	7.784871958	0.136117775	0.750225735	27.35816758	58.52617888
1.240480682	3.738489177	4.816741263	0.672945006	0.91033638	27.35816758	48.23255066
3.985450878	3.738489177	8.194880223	0.111191647	0.730153217	27.35816758	60.13511216
1.480585109	3.738489177	4.830150281	0.552014665	0.879524995	27.35816758	49.922226
3.249305666	3.738489177	5.982002379	0.390152951	0.706071051	27.35816758	62.18615746
4.135692468	3.738489177	6.848577592	0.294933769	0.687510287	27.35816758	63.86500155
3.232530807	3.738489177	5.618091181	0.416983707	0.721027039	27.35816758	60.89625379
2.737072041	3.738489177	4.654129645	0.480003288	0.786231703	27.35816758	55.84593629
4.114438402	3.738489177	5.8887579	0.244855912	0.70949749	27.35816758	61.88583638
3.779520331	3.738489177	6.407636019	0.268722033	0.64465271	27.35816758	68.11085241
3.355457663	3.738489177	5.422413055	0.196438967	0.818245357	27.35816758	53.66097733
2.320788859	3.738489177	4.561628215	0.412382771	0.862262733	27.35816758	50.92165518
2.182274663	3.738489177	5.42057325	0.543808044	0.84595381	27.35816758	51.90336049
2.946090612	3.738489177	5.295006182	0.313042769	0.841944702	27.35816758	52.15050998
2.924325866	3.738489177	6.219988871	0.228531074	0.691368992	27.35816758	63.50855489
4.253407572	3.738489177	5.73957142	0.505660734	0.720758991	27.35816758	60.91890095
2.035232491	3.738489177	4.541346164	0.412391202	0.921472914	27.35816758	47.64963236
2.504123641	3.738489177	4.665816739	0.537727931	0.709407192	27.35816758	61.89371365
1.991787528	3.738489177	5.394825269	0.50967663	0.854480459	27.35816758	51.38542971
3.462128982	3.738489177	5.44868407	0.465204666	0.696020061	27.35816758	63.08416673
1.997166319	3.738489177	5.338106945	0.488263723	0.877741811	27.35816758	50.02364591
3.299318318	3.738489177	6.342602321	0.38948965	0.740938758	27.35816758	59.25975005
2.757917791	3.738489177	5.472946042	0.537507198	0.700337939	27.35816758	62.69522631
2.04044336	3.738489177	4.453977583	0.545891434	0.824691928	27.35816758	53.24151247
2.859527641	3.738489177	5.537177023	0.54441666	0.731074961	27.35816758	60.05929339
3.239299177	3.738489177	6.377963928	0.314558544	0.694708002	27.35816758	63.20331051
3.582904103	3.738489177	6.694259357	0.532626511	0.725886234	27.35816758	60.48860484
2.919525551	3.738489177	5.272746708	0.321599673	0.758494935	27.35816758	57.88811966
9.148280502	3.738489177	4.523532822	0.48122897	0.814077648	27.35816758	53.93569727
3.329311311	3.738489177	4.612852117	0.337409756	0.74678318	27.35816758	58.79597552
2.494233369	3.738489177	4.571332055	0.39481215	0.803631727	27.35816758	54.63677468
3.829178443	3.738489177	7.078040299	0.268941082	0.720712394	27.35816758	60.92283959
1.834078577	3.738489177	5.662932613	0.381028012	0.923763615	27.35816758	47.53147325
3.644467623	3.738489177	6.890412944	0.271412178	0.698976695	27.35816758	62.81732406
2.868300016	3.738489177	5.875299325	0.402576677	0.758998438	27.35816758	57.84971795
1.863651285	3.738489177	5.440727191	0.512779648	0.888072916	27.35816758	49.44171227
1.218135133	3.738489177	6.377409388	0.527649649	0.750124773	27.35816758	58.53405615
4.648733271	3.738489177	7.184671159	0.296808899	0.663274093	27.35816758	66.19864407
3.275558879	3.738489177	4.896571132	0.425427792	0.743111924	27.35816758	59.08645002
3.75702033	3.738489177	5.539971561	0.404813799	0.712001106	27.35816758	61.66822667
8.420007507	3.738489177	5.605848754	0.367185229	0.739206903	27.35816758	59.39858701
2.124932579	3.738489177	5.534696441	0.393701431	0.90267039	27.35816758	48.64216893
2.897762964	3.738489177	5.036214975	0.453909085	0.734627961	27.35816758	59.7688189
3.651476917	3.738489177	4.8454289	0.280560302	0.725590947	27.35816758	60.51322133
3.039445187	3.738489177	6.161079421	0.333290886	0.663728228	27.35816758	66.15334974
2.802726983	3.738489177	5.860468118	0.536565269	0.760046314	27.35816758	57.76996054
2.160728785	3.738489177	5.739272212	0.593834752	0.821198822	27.35816758	53.46798411
3.893040479	3.738489177	5.106813516	0.459754042	0.72046786	27.35816758	60.94351744
3.466917372	3.738489177	6.593946321	0.569510279	0.715267428	27.35816758	61.38661412
4.565613665	3.738489177	6.573517398	0.247894393	0.692227595	27.35816758	63.42978214
2.784490849	3.738489177	7.008467404	0.251058827	0.730595842	27.35816758	60.09867977
1.502190415	3.738489177	4.18047312	0.533741998	0.945244669	27.35816758	46.45130201
2.519930841	3.738489177	6.002024776	0.317906649	0.863180744	27.35816758	50.86749892
2.538097198	3.738489177	4.524974832	0.314831873	0.831333866	27.35816758	52.81613966
3.557940784	3.738489177	5.73192455	0.25470528	0.72689201	27.35816758	60.4049088
3.435905387	3.738489177	6.559910452	0.423136091	0.71099074	27.35816758	61.75586135
2.84950464	3.738489177	5.844538485	0.528005525	0.731518705	27.35816758	60.022861
4.057218157	3.738489177	6.995395182	0.39501692	0.711489888	27.35816758	61.71253634
3.659495247	3.738489177	7.216092178	0.308206753	0.733057985	27.35816758	59.89682461
4.175950331	3.738489177	5.756120016	0.489412628	0.752771363	27.35816758	58.32826236
4.175950331	3.738489177	7.676264217	0.342239047	0.707314213	27.35816758	62.07686028
3.42399474	3.738489177	4.88510615	0.441675409	0.751642067	27.35816758	58.41589704
3.690988316	3.738489177	7.242608137	0.157954206	0.749418797	27.35816758	58.58919707
8.888393168	3.738489177	5.987212821	0.389182614	0.748023371	27.35816758	58.69849425
2.405861828	3.738489177	5.61153098	0.38083363	0.833275727	27.35816758	52.69305725
2.796526	3.738489177	5.717690488	0.53555794	0.760046314	27.35816758	57.76996054
3.730597485	3.738489177	6.691933867	0.406344547	0.726655106	27.35816758	60.42460199
2.612470986	3.738489177	4.942339293	0.380559138	0.767833272	27.35816758	57.18408827
1.218138804	3.738489177	6.013424687	0.350115672	0.693314633	27.35816758	63.33033155
3.051232337	3.738489177	6.358348098	0.536938544	0.716416581	27.35816758	61.28814819
3.693295374	3.738489177	5.939791231	0.25764737	0.705568311	27.35816758	62.23046713
3.197444693	3.738489177	5.809127344	0.38247726	0.723401532	27.35816758	60.69636795
2.945355157	3.738489177	4.725158799	0.440678543	0.721715554	27.35816758	60.83815889
3.592008304	3.738489177	5.616951721	0.490621733	0.733190569	27.35816758	59.88599336
2.885253777	3.738489177	6.1100128	0.605108056	0.715428087	27.35816758	61.37282889
3.020391933	3.738489177	4.853860785	0.338257112	0.759955643	27.35816758	57.77685316
3.611836209	3.738489177	5.738409519	0.37009322	0.747647121	27.35816758	58.72803403
3.378143501	3.738489177	5.039416428	0.251186292	0.779565344	27.35816758	56.32349605
3.736714612	3.738489177	4.78505725	0.255937775	0.671423454	27.35816758	65.39516209
3.988744753	3.738489177	5.987264543	0.389182614	0.748023371	27.35816758	58.69849425
3.495794294	3.738489177	6.260228275	0.464548219	0.742889084	27.35816758	59.10417388
3.306536577	3.738489177	5.839762235	0.520991627	0.731074961	27.35816758	60.05929339
3.045244677	3.738489177	4.590228804	0.398016111	0.745833901	27.35816758	58.87080963
4.745987086	3.738489177	7.0860344	0.323391032	0.684092987	27.35816758	64.18403116
4.281936199	3.738489177	7.68206067	0.174825787	0.804269484	27.35816758	54.59344967
1.259025148	3.738489177	4.918546017	0.454757144	0.74678318	27.35816758	58.79597552
2.516792717	3.738489177	5.413702806	0.537203555	0.698604375	27.35816758	62.85080248
3.448658176	3.738489177	5.192747896	0.376434784	0.748990816	27.35816758	58.62267549
2.430325881	3.738489177	5.157039437	0.427267967	0.829694246	27.35816758	52.92051354
3.465129612	3.738489177	5.969381091	0.299433611	0.740815664	27.35816758	59.26959664
3.539878594	3.738489177	6.836619742	0.420981246	0.718830274	27.35816758	61.0823544
2.937712024	3.738489177	6.059576548	0.509840927	0.708888421	27.35816758	61.93900798
2.157152109	3.738489177	7.331885912	0.321165582	0.658815354	27.35816758	66.64666404
3.028874037	3.738489177	6.342890784	0.384281832	0.738729308	27.35816758	59.43698872
3.796025546	3.738489177	6.934416332	0.531455158	0.674337521	27.35816758	65.11256487
3.080334683	3.738489177	4.701960418	0.483867923	0.741739866	27.35816758	59.1957472
3.713718744	3.738489177	4.874544244	0.416983752	0.852683135	27.35816758	51.49374223
3.363222696	3.738489177	6.455742593	0.253282919	0.754695143	27.35816758	58.17957881
3.827057977	3.738489177	6.309606468	0.336306622	0.752212635	27.35816758	58.37158737
3.000301226	3.738489177	5.978795985	0.51257228	0.740938758	27.35816758	59.25975005
2.834468242	3.738489177	5.737833065	0.485873176	0.735427602	27.35816758	59.70383139
3.326881973	3.738489177	4.550502553	0.456809983	0.760499996	27.35816758	57.73549747
2.163696815	3.738489177	6.897892908	0.386588684	0.711376384	27.35816758	61.72238293
2.917462087	3.738489177	5.872090542	0.533753281	0.746958311	27.35816758	58.78219029
3.212096086	3.738489177	5.497450065	0.332683551	0.747647121	27.35816758	58.72803403
2.893525527	3.738489177	4.745278472	0.329529774	0.72116697	27.35816758	60.88443788
3.1676199	3.738489177	5.817344657	0.441752226	0.684460502	27.35816758	64.14956808
4.867081041	3.738489177	5.510219579	0.235429602	0.757708743	27.35816758	57.94818388
1.587725421	3.738489177	4.558244467	0.390625489	0.94195009	27.35816758	46.61377079
2.434164524	3.738489177	5.503796814	0.593554683	0.739574705	27.35816758	59.36904723
3.661643091	3.738489177	6.670378149	0.219966897	0.745584491	27.35816758	58.89050282
3.849743396	3.738489177	5.22236114	0.290585477	0.706798498	27.35816758	62.12215461
4.113942882	3.738489177	5.842918359	0.287842191	0.715141246	27.35816758	61.39744537
2.826346513	3.738489177	5.015765506	0.512450135	0.783234982	27.35816758	56.05960736
4.28317189	3.738489177	6.691965401	0.220287585	0.713425017	27.35816758	61.54514426
2.547298003	3.738489177	5.089409022	0.317164488	0.845456596	27.35816758	51.93388493
3.122206569	3.738489177	6.706112463	0.419786426	0.70405326	27.35816758	62.36438079
2.525444446	3.738489177	9.283872642	0.148934148	0.65421454	27.35816758	67.11536187
1.88412305	3.738489177	5.587041777	0.536258582	0.768375732	27.35816758	57.14371724
2.872514873	3.738489177	4.935062173	0.419754413	0.75646192	27.35816758	58.04369583
3.72981718	3.738489177	6.301786656	0.521681811	0.721482012	27.35816758	60.85785208
3.10712167	3.738489177	4.624969795	0.353734281	0.820972039	27.35816758	53.482754
4.744680519	3.738489177	6.34650417	0.237184715	0.674500722	27.35816758	65.09681032
3.564613969	3.738489177	6.909200833	0.345600776	0.71995604	27.35816758	60.98684244
9.133894675	3.738489177	5.112822847	0.548285218	0.743781249	27.35816758	59.03327841
3.177787742	3.738489177	5.223450785	0.34184095	0.673309133	27.35816758	65.21201546
3.105737576	3.738489177	5.616073403	0.219020009	0.760616744	27.35816758	57.72663554
3.647233692	3.738489177	6.58962038	0.340022111	0.746658137	27.35816758	58.80582212
2.948487607	3.738489177	6.056723153	0.564319685	0.799510834	27.35816758	54.91838724
3.986156843	3.738489177	7.817824393	0.099337183	0.753598277	27.35816758	58.26425951
3.581232861	3.738489177	4.996829723	0.382552409	0.740139378	27.35816758	59.3237529
3.287115672	3.738489177	5.429004011	0.289761133	0.697271661	27.35816758	62.97093091
3.561556054	3.738489177	4.862410812	0.2133714	0.713459261	27.35816758	61.54219028
4.749926589	3.738489177	8.215715198	0.471442814	0.627401261	27.35816758	69.98367438
4.18492156	3.738489177	5.417652481	0.265696653	0.708437933	27.35816758	61.97839435
4.385194698	3.738489177	6.05175773	0.347494738	0.736642502	27.35816758	59.60536546
2.777845615	3.738489177	5.037601182	0.52502256	0.748990816	27.35816758	58.62267549
4.451110722	3.738489177	5.813974095	0.289712446	0.715542888	27.35816758	61.36298229
3.163153741	3.738489177	5.456855147	0.407405164	0.739525643	27.35816758	59.37298587
4.584733974	3.738489177	6.6644591	0.421519741	0.642859039	27.35816758	68.30089165
3.695924534	3.738489177	4.917799546	0.25819526	0.679237125	27.35816758	64.64288239
2.135911876	3.738489177	5.789347272	0.424292779	0.839487881	27.35816758	52.30313217
3.398471984	3.738489177	4.992573911	0.272986257	0.753420019	27.35816758	58.27804474
1.840583826	3.738489177	4.546180542	0.536465212	0.88481293	27.35816758	49.62387424
2.571777106	3.738489177	4.825272944	0.432064159	0.792041159	27.35816758	55.43631803
2.504185576	3.738489177	4.226730143	0.361768218	0.833275727	27.35816758	52.69305725
4.501066355	3.738489177	7.030636046	0.246178557	0.723824258	27.35816758	60.66092022
3.271077277	3.738489177	4.682032884	0.428057819	0.681208635	27.35816758	64.45579712
3.976272226	3.738489177	7.478409608	0.144494472	0.732925449	27.35816758	59.90765586
4.086604479	3.738489177	5.877079132	0.256521857	0.791900502	27.35816758	55.44616462
2.927747705	3.738489177	5.792121553	0.469068733	0.744588519	27.35816758	58.96927556
3.272047046	3.738489177	6.359499747	0.395382648	0.714167704	27.35816758	61.48114141
5.341458678	3.738489177	5.940635966	0.140167604	0.677822628	27.35816758	64.77778071
3.711969933	3.738489177	6.307408538	0.436159297	0.72695126	27.35816758	60.39998551
4.298646956	3.738489177	6.006048802	0.274421027	0.703508989	27.35816758	62.4126291
3.041560932	3.738489177	6.652197232	0.355779934	0.709260506	27.35816758	61.90651422
5.371452021	3.738489177	6.926117957	0.255730469	0.73773935	27.35816758	59.51674612
2.121485256	3.738489177	5.698358799	0.455995558	0.870969906	27.35816758	50.41258633
3.04941069	3.738489177	6.261218471	0.524681689	0.72046786	27.35816758	60.94351744
4.185999232	3.738489177	5.277073243	0.105475652	0.754312153	27.35816758	58.20911859
3.535172628	3.738489177	5.916295079	0.45432297	0.730715563	27.35816758	60.08883317
3.25526552	3.738489177	5.216406653	0.216777846	0.757245525	27.35816758	57.98363161
3.051009864	3.738489177	6.316829222	0.460125321	0.740385157	27.35816758	59.30405972
2.035777811	3.738489177	5.822832934	0.602555085	0.754695143	27.35816758	58.17957881
2.003164048	3.738489177	5.064103423	0.363424936	0.76613149	27.35816758	57.31110932
3.429570948	3.738489177	5.325414293	0.11617647	0.778449405	27.35816758	56.40423811
2.21929384	3.738489177	5.611371827	0.61077638	0.801594802	27.35816758	54.77561164
2.548726019	3.738489177	5.18485512	0.390142897	0.814583268	27.35816758	53.90221885
3.626156135	3.738489177	5.730168484	0.339601314	0.782341788	27.35816758	56.12361021
3.091424521	3.738489177	6.133089341	0.481422258	0.742839582	27.35816758	59.10811252
2.041785101	3.738489177	6.677599434	0.444870203	0.731086947	27.35816758	60.05830873
3.341261288	3.738489177	6.591244714	0.281113118	0.714110519	27.35816758	61.4860647
4.204143911	3.738489177	7.598392212	0.327930835	0.711262916	27.35816758	61.73222953
3.42532829	3.738489177	6.027093621	0.165920127	0.744339942	27.35816758	58.98896875
2.616882757	3.738489177	4.769375699	0.419122267	0.771232938	27.35816758	56.93201549
6.674573536	3.738489177	6.894551646	0.349412318	0.671595362	27.35816758	65.37842288
3.439691658	3.738489177	5.425814814	0.369005567	0.708032983	27.35816758	62.01384208
3.661935415	3.738489177	5.596894063	0.235340786	0.676496105	27.35816758	64.90480176
3.915482496	3.738489177	7.437878728	0.318375672	0.755974591	27.35816758	58.08111288
2.60561899	3.738489177	6.472919066	0.542027107	0.71792757	27.35816758	61.15915782
2.668366298	3.738489177	5.464830549	0.281822858	0.83657425	27.35816758	52.48529413
2.034226393	3.738489177	6.087470269	0.51055117	0.644960402	27.35816758	68.07835865
3.458567961	3.738489177	6.882341025	0.552782539	0.698910963	27.35816758	62.82323202
2.939478445	3.738489177	5.704213307	0.446333204	0.783331294	27.35816758	56.05271474
4.240719579	3.738489177	5.657077483	0.19998323	0.663530701	27.35816758	66.17304293
3.59213136	3.738489177	6.988700677	0.417059016	0.691862429	27.35816758	63.46326056
3.183587633	3.738489177	5.460336757	0.380253643	0.735427602	27.35816758	59.70383139
3.18947188	3.738489177	5.542479479	0.237818364	0.735815934	27.35816758	59.67232229
3.946761951	3.738489177	5.98233008	0.487029181	0.705791663	27.35816758	62.21077394
3.179363916	3.738489177	5.524730085	0.570479318	0.729639487	27.35816758	60.17745251
4.420325103	3.738489177	8.263841657	0.131981511	0.722768368	27.35816758	60.74953956
3.389254998	3.738489177	4.53581122	0.429032743	0.743099541	27.35816758	59.08743467
3.374745372	3.738489177	5.940949138	0.315047065	0.702588978	27.35816758	62.49435582
4.126230283	3.738489177	5.179980109	0.180189852	0.669809794	27.35816758	65.55270757
8.4779956	3.738489177	6.103780033	0.375684528	0.793506962	27.35816758	55.33391346
2.705360919	3.738489177	7.225430534	0.270693268	0.706026334	27.35816758	62.1900961
2.616677076	3.738489177	4.617394592	0.352355204	0.749544766	27.35816758	58.57935048
3.025379784	3.738489177	6.589445726	0.428083745	0.721341959	27.35816758	60.86966799
10.62477543	3.738489177	5.179515133	0.27118895	0.720351473	27.35816758	60.95336403
4.197587505	3.738489177	7.768866003	0.253035379	0.667503701	27.35816758	65.77917921
3.360623436	3.738489177	5.087963186	0.325851503	0.745846375	27.35816758	58.86982497
3.06024946	3.738489177	5.056068574	0.412968006	0.735536779	27.35816758	59.69496946
4.217824545	3.738489177	5.211285308	0.338792032	0.655474309	27.35816758	66.9863715
3.205464034	3.738489177	5.795705418	0.608425055	0.742851956	27.35816758	59.10712786
3.448286247	3.738489177	6.764892498	0.379396979	0.720724043	27.35816758	60.92185493
2.866997306	3.738489177	5.332247643	0.211949415	0.802243762	27.35816758	54.73130198
3.033743275	3.738489177	6.826967908	0.456139767	0.782355514	27.35816758	56.12262555
3.329379539	3.738489177	4.612841952	0.337409756	0.74678318	27.35816758	58.79597552
3.057675048	3.738489177	5.905018823	0.409785456	0.728019416	27.35816758	60.31136617
1.947432652	3.738489177	5.489633081	0.382615994	0.886131657	27.35816758	49.55002479
3.364939499	3.738489177	6.218294854	0.304986541	0.776159529	27.35816758	56.57064553
3.177180643	3.738489177	5.690945284	0.410474517	0.743471227	27.35816758	59.0578949
3.765928432	3.738489177	4.845621004	0.508726882	0.783799431	27.35816758	56.01923633
3.066680515	3.738489177	5.160974131	0.336359533	0.734265062	27.35816758	59.79835868
4.50215856	3.738489177	5.238279352	0.332176723	0.694610609	27.35816758	63.21217244
3.335437316	3.738489177	6.77809773	0.356805274	0.731074961	27.35816758	60.05929339
5.752310464	3.738489177	8.798414801	0.22341357	0.679744474	27.35816758	64.59463408
3.917645578	3.738489177	5.999146598	0.352543758	0.791900502	27.35816758	55.44616462
3.621360746	3.738489177	6.506343479	0.368694641	0.72807885	27.35816758	60.30644288
2.895795367	3.738489177	5.45442844	0.432173464	0.690053036	27.35816758	63.62966798
3.225541252	3.738489177	6.521646929	0.395566321	0.763364157	27.35816758	57.51887243
2.148215197	3.738489177	5.70170699	0.581396834	0.836025296	27.35816758	52.51975721
2.668234418	3.738489177	5.897940478	0.386490269	0.785456162	27.35816758	55.90107721
4.590234764	3.738489177	7.681236389	0.303962495	0.739758743	27.35816758	59.35427734
4.087892348	3.738489177	6.268028776	0.317111968	0.72639469	27.35816758	60.44626449
2.914561195	3.738489177	5.137473975	0.397782804	0.729639487	27.35816758	60.17745251
3.727365444	3.738489177	5.468478623	0.328670316	0.743744033	27.35816758	59.03623239
2.655988059	3.738489177	5.30706098	0.525496779	0.733118245	27.35816758	59.89190131
3.16616215	3.738489177	4.957295192	0.369558159	0.783262497	27.35816758	56.05763804
7.761482406	3.738489177	7.148190481	0.158517385	0.626387746	27.35816758	70.0969102
2.619513285	3.738489177	5.997627163	0.512954562	0.74758445	27.35816758	58.73295733
3.201386813	3.738489177	5.948857591	0.315592931	0.740127093	27.35816758	59.32473756
2.335789405	3.738489177	5.64703042	0.525524151	0.741616506	27.35816758	59.20559379
3.418350966	3.738489177	5.357919179	0.401127962	0.732937496	27.35816758	59.9066712
3.206546947	3.738489177	5.834884185	0.457525537	0.759205197	27.35816758	57.8339634
4.81616588	3.738489177	7.073132547	0.218706747	0.705456688	27.35816758	62.24031372
3.091690408	3.738489177	5.970889233	0.38831825	0.705903392	27.35816758	62.20092735
2.733163548	3.738489177	5.551836993	0.560130999	0.737434342	27.35816758	59.54136261
5.6040308	3.738489177	5.802148712	0.383565585	0.718540699	27.35816758	61.10697088
2.356870377	3.738489177	5.423646314	0.472975351	0.765920942	27.35816758	57.32686386
3.150458907	3.738489177	5.49784483	0.280319761	0.724518128	27.35816758	60.60282532
2.391198458	3.738489177	5.381156309	0.350221399	0.779606232	27.35816758	56.32054207
6.579706514	3.738489177	7.452918633	0.424393296	0.63779274	27.35816758	68.84343892
2.456381953	3.738489177	4.636265781	0.42956708	0.823564821	27.35816758	53.31437726
3.82008735	3.738489177	5.31487597	0.261413452	0.773104895	27.35816758	56.79416319
4.093783618	3.738489177	6.485545899	0.383989139	0.671211218	27.35816758	65.41583993
3.708815105	3.738489177	7.528725138	0.11885482	0.730943141	27.35816758	60.07012465
2.885501123	3.738489177	5.045378966	0.493167585	0.746658137	27.35816758	58.80582212
3.175629202	3.738489177	5.489305296	0.429903299	0.768097791	27.35816758	57.16439508
5.107911026	3.738489177	8.736719208	0.303236847	0.656361937	27.35816758	66.89578284
2.593315881	3.738489177	5.86177117	0.57854343	0.737568514	27.35816758	59.53053135
3.13317327	3.738489177	6.143600163	0.402968918	0.809702158	27.35816758	54.22715642
4.157401403	3.738489177	6.240363161	0.390865493	0.723695039	27.35816758	60.67175147
3.226096471	3.738489177	6.095707258	0.338921271	0.756243827	27.35816758	58.06043503
6.628261196	3.738489177	5.031016607	0.46012858	0.734204614	27.35816758	59.80328198
2.463909977	3.738489177	4.67177784	0.563056217	0.889596562	27.35816758	49.35703157
5.504884428	3.738489177	5.579676841	0.434476204	0.734519054	27.35816758	59.77768084
2.930779456	3.738489177	6.715179875	0.261912327	0.75270783	27.35816758	58.33318566
3.401723724	3.738489177	5.07807318	0.319861258	0.659975687	27.35816758	66.52948959
5.098141385	3.738489177	5.008034657	0.205666888	0.713379363	27.35816758	61.5490829
1.996010034	3.738489177	5.536117356	0.410804085	0.889241759	27.35816758	49.37672476
5.23759418	3.738489177	5.57223778	0.576203205	0.734773221	27.35816758	59.75700299
3.013170428	3.738489177	5.322925197	0.478476664	0.710582867	27.35816758	61.79130908
2.708980778	3.738489177	4.377468809	0.426968435	0.80779532	27.35816758	54.35516213
2.043343458	3.738489177	5.614489971	0.19843872	0.664153308	27.35816758	66.11100939
2.359108018	3.738489177	5.869288978	0.423436091	0.857520379	27.35816758	51.20326774
3.129982981	3.738489177	5.575963319	0.351415379	0.747333868	27.35816758	58.75265052
5.104587798	3.738489177	6.124316097	0.576510612	0.737568514	27.35816758	59.53053135
1.627835582	3.738489177	4.218949728	0.40096089	0.884023576	27.35816758	49.66818391
5.769959452	3.738489177	5.05298504	0.46589487	0.755539093	27.35816758	58.1145913
3.567970307	3.738489177	5.077565464	0.385308978	0.716773569	27.35816758	61.25762375
4.289885094	3.738489177	7.175969742	0.399811427	0.694978683	27.35816758	63.17869402
3.985725966	3.738489177	5.267040765	0.184831307	0.717350105	27.35816758	61.20839078
3.883578425	3.738489177	6.134422354	0.478567006	0.686293455	27.35816758	63.97823737
5.245007573	3.738489177	6.837214341	0.284536039	0.701461652	27.35816758	62.59479107
2.594999745	3.738489177	5.899930414	0.392477766	0.738472397	27.35816758	59.45766657
3.750582756	3.738489177	6.668189118	0.390038495	0.718043175	27.35816758	61.14931123
4.014672222	3.738489177	5.71524583	0.448028513	0.737568514	27.35816758	59.53053135
3.581719331	3.738489177	4.862313984	0.314087066	0.719549429	27.35816758	61.02130552
3.890047733	3.738489177	7.219355898	0.203872423	0.715210067	27.35816758	61.39153741
3.073557736	3.738489177	7.308929869	0.577356524	0.713025748	27.35816758	61.57960734
1.921150023	3.738489177	5.21828817	0.411030435	0.722686373	27.35816758	60.75643217
5.187202706	3.738489177	5.975184015	0.605321019	0.733190569	27.35816758	59.88599336
2.993291522	3.738489177	5.852029539	0.425224325	0.741493186	27.35816758	59.21544038
2.871806246	3.738489177	4.994675752	0.533751701	0.704119963	27.35816758	62.35847284
2.74738025	3.738489177	4.8788985	0.395106974	0.773520629	27.35816758	56.76363875
3.64856131	3.738489177	7.801266778	0.236261832	0.727425609	27.35816758	60.36059914
1.893468401	3.738489177	4.216025587	0.420530856	0.91033638	27.35816758	48.23255066
3.621832007	3.738489177	5.724525672	0.242201357	0.775740954	27.35816758	56.60116997
4.388821679	3.738489177	6.319926403	0.372415688	0.735973811	27.35816758	59.65952172
2.705915446	3.738489177	6.382724599	0.340987849	0.78621784	27.35816758	55.84692095
3.930658748	3.738489177	7.818404828	0.116356184	0.752199947	27.35816758	58.37257203
4.6821925	3.738489177	5.785829768	0.41263588	0.697108153	27.35816758	62.9857008
4.744321557	3.738489177	7.458632042	0.406366659	0.681625149	27.35816758	64.41641075
2.954763619	3.738489177	7.075616387	0.300121732	0.640734496	27.35816758	68.52736329
3.238750598	3.738489177	5.512558834	0.552123913	0.73185487	27.35816758	59.99529054
3.316050548	3.738489177	5.992230178	0.268978502	0.776348711	27.35816758	56.5568603
2.273404926	3.738489177	5.145058683	0.634291612	0.833369164	27.35816758	52.68714929
3.540043931	3.738489177	6.239962531	0.576203205	0.734773221	27.35816758	59.75700299
2.576688096	3.738489177	4.993912862	0.3868364	0.771299638	27.35816758	56.92709219
5.301299222	3.738489177	6.470154413	0.179303742	0.712524443	27.35816758	61.62293235
3.159877648	3.738489177	6.13998209	0.321867294	0.743260559	27.35816758	59.0746341
3.889772608	3.738489177	5.462375508	0.485873176	0.735427602	27.35816758	59.70383139
1.80910603	3.738489177	5.462754978	0.454232212	0.924625567	27.35816758	47.48716358
2.723465527	3.738489177	5.593391203	0.449021022	0.641296592	27.35816758	68.46729907
3.983367341	3.738489177	7.182804786	0.43074296	0.677410747	27.35816758	64.81716708
2.677250856	3.738489177	5.194166223	0.598299404	0.717350105	27.35816758	61.20839078
3.515356231	3.738489177	6.143486865	0.422899918	0.738766025	27.35816758	59.43403474
3.280081861	3.738489177	6.990324031	0.317461467	0.706910546	27.35816758	62.11230801
2.576418165	3.738489177	5.607885044	0.492047216	0.695531527	27.35816758	63.1284764
4.373322846	3.738489177	5.129639516	0.426891163	0.72647753	27.35816758	60.43937188
3.247645498	3.738489177	4.649119006	0.303824442	0.821350081	27.35816758	53.45813751
5.334116851	3.738489177	7.178613818	0.340023513	0.685354685	27.35816758	64.06587204
3.195093732	3.738489177	6.627159822	0.450776114	0.756821406	27.35816758	58.01612537
1.950537838	3.738489177	4.509631993	0.3876372	0.913806247	27.35816758	48.04940403
3.377382631	3.738489177	6.935301492	0.511472246	0.653122186	27.35816758	67.22761302
6.311040265	3.738489177	6.041985918	0.646875539	0.780042634	27.35816758	56.28903297
3.303859791	3.738489177	5.240207969	0.420121757	0.692754544	27.35816758	63.38153384
3.490049793	3.738489177	6.147306281	0.348930789	0.698910963	27.35816758	62.82323202
5.503557475	3.738489177	5.805743586	0.222164293	0.696999191	27.35816758	62.9955474
4.713718686	3.738489177	8.477324032	0.158670199	0.698188721	27.35816758	62.88821953
5.764489419	3.738489177	5.579005637	0.597233994	0.731746784	27.35816758	60.00415247
3.97527732	3.738489177	5.742860135	0.234671909	0.654406558	27.35816758	67.09566868
4.764798871	3.738489177	8.149584351	0.153931066	0.733890444	27.35816758	59.82888312
4.560243575	3.738489177	6.991747206	0.451280018	0.68256417	27.35816758	64.32779142
3.451283632	3.738489177	5.567238304	0.373177989	0.746958311	27.35816758	58.78219029
5.627689688	3.738489177	9.264634317	0.160851576	0.679827379	27.35816758	64.58675681
3.425654197	3.738489177	6.882738638	0.250109532	0.735852361	27.35816758	59.66936831
4.569251234	3.738489177	6.606902954	0.432839457	0.65954618	27.35816758	66.5728146
5.123527779	3.738489177	6.427818328	0.376011897	0.687255984	27.35816758	63.88863337
4.365042866	3.738489177	6.700526912	0.25268169	0.680678317	27.35816758	64.50601475
4.035570902	3.738489177	6.175321315	0.287513176	0.674378314	27.35816758	65.10862623
1.944741544	3.738489177	5.303626107	0.598550253	0.862262733	27.35816758	50.92165518
4.056669646	3.738489177	5.674510059	0.423432083	0.725590947	27.35816758	60.51322133
4.257603375	3.738489177	6.816789804	0.232473934	0.696357006	27.35816758	63.05364229
3.435174457	3.738489177	6.879922822	0.424590819	0.708032983	27.35816758	62.01384208
4.438100223	3.738489177	5.823865177	0.40389336	0.730955122	27.35816758	60.06913999
4.313651698	3.738489177	6.670519764	0.205331379	0.706194052	27.35816758	62.17532621
5.440839806	3.738489177	6.007037328	0.108340365	0.684292446	27.35816758	64.16532263
2.369133501	3.738489177	6.019171525	0.517512598	0.771353005	27.35816758	56.92315355
3.897989806	3.738489177	4.88117399	0.230617425	0.718783927	27.35816758	61.08629303
4.502805173	3.738489177	6.078678295	0.330529044	0.706798498	27.35816758	62.12215461
4.250575342	3.738489177	6.104022361	0.194369037	0.644028903	27.35816758	68.17682458
3.181121018	3.738489177	5.940584955	0.298472103	0.814955448	27.35816758	53.87760237
3.9591475	3.738489177	6.181527912	0.403608538	0.734555353	27.35816758	59.77472686
3.268028225	3.738489177	6.963986114	0.300155056	0.720700746	27.35816758	60.92382425
2.802424957	3.738489177	6.334603372	0.559913725	0.716589272	27.35816758	61.2733783
4.063257292	3.738489177	8.438012676	0.140303975	0.735476121	27.35816758	59.69989275
3.817117889	3.738489177	4.921284694	0.485698538	0.692819123	27.35816758	63.37562588
4.323458118	3.738489177	7.586844795	0.560191763	0.697010086	27.35816758	62.99456274
7.184061309	3.738489177	5.99157882	0.275591629	0.662682676	27.35816758	66.25772362
4.61816419	3.738489177	7.597603162	0.471333818	0.652004873	27.35816758	67.34281816
9.353160751	3.738489177	6.299851151	0.165344208	0.658980866	27.35816758	66.62992484
4.711517365	3.738489177	5.835150484	0.170537745	0.70780821	27.35816758	62.03353527
3.214170061	3.738489177	6.065214905	0.391874351	0.733178514	27.35816758	59.88697802
2.549715292	3.738489177	5.535063303	0.531294653	0.703564488	27.35816758	62.4077058
5.574738122	3.738489177	6.081576857	0.491698944	0.720828897	27.35816758	60.912993
3.428380067	3.738489177	6.138809129	0.299464065	0.725343092	27.35816758	60.53389917
4.304458209	3.738489177	6.496872856	0.327993572	0.703997683	27.35816758	62.36930409
2.62079238	3.738489177	4.935992214	0.398683147	0.691572717	27.35816758	63.48984636
9.865302385	3.738489177	6.12122856	0.396683513	0.748990816	27.35816758	58.62267549
4.111886192	3.738489177	5.717472875	0.381051744	0.689434241	27.35816758	63.68677822
4.859841635	3.738489177	8.328225426	0.147928831	0.699031482	27.35816758	62.81240077
3.449682201	3.738489177	5.169420009	0.458936228	0.737861423	27.35816758	59.50689953
4.361168684	3.738489177	8.226416818	0.203746125	0.693185301	27.35816758	63.34214747
3.462553653	3.738489177	5.075985847	0.353331013	0.675348598	27.35816758	65.0150836
7.410270839	3.738489177	5.928425148	0.546655328	0.7053451	27.35816758	62.25016031
3.627758295	3.738489177	5.946228654	0.334511846	0.781258953	27.35816758	56.2013983
4.99418481	3.738489177	6.679426573	0.07620749	0.644699311	27.35816758	68.10592911
4.737617901	3.738489177	8.080760621	0.470303295	0.642998086	27.35816758	68.28612176
3.468456619	3.738489177	6.520344904	0.420859414	0.663185313	27.35816758	66.207506
5.048077507	3.738489177	7.023077011	0.094642199	0.595011105	27.35816758	73.79332117
3.409957205	3.738489177	5.013186513	0.331469979	0.716128947	27.35816758	61.31276467
2.880084158	3.738489177	6.268973718	0.395797317	0.722545852	27.35816758	60.76824808
2.597079445	3.738489177	4.92262594	0.404485618	0.729102636	27.35816758	60.22176218
1.710022348	3.738489177	7.499594678	0.215071032	0.683977563	27.35816758	64.19486241
3.557272895	3.738489177	5.984719988	0.337151116	0.713721906	27.35816758	61.51954312
3.106169054	3.738489177	4.671854997	0.380790244	0.717119379	27.35816758	61.22808397
3.477500919	3.738489177	5.855326092	0.361830022	0.713721906	27.35816758	61.51954312
7.462184203	3.738489177	6.002387683	0.340571811	0.823169542	27.35816758	53.3399784
4.61152346	3.738489177	6.770237153	0.221131797	0.658076434	27.35816758	66.72149815
5.732121159	3.738489177	5.950122409	0.337827122	0.682710473	27.35816758	64.31400619
65.29331694	3.738489177	8.187536756	0.34121447	0.678039066	27.35816758	64.75710287
4.270250486	3.738489177	6.216421799	0.273599532	0.648345652	27.35816758	67.72289665
6.368965613	3.738489177	5.824465913	0.269046061	0.69781724	27.35816758	62.92169795
3.914363233	3.738489177	5.030097437	0.161254983	0.755705548	27.35816758	58.10179073
3.012534574	3.738489177	5.859305776	0.487069157	0.720945438	27.35816758	60.90314641
3.853259303	3.738489177	6.018275109	0.219720938	0.642192451	27.35816758	68.37178712
3.66223089	3.738489177	6.90363614	0.260565523	0.704342398	27.35816758	62.33877965
3.126842195	3.738489177	6.229461026	0.377255451	0.723119989	27.35816758	60.71999978
5.42925202	3.738489177	9.126236944	0.055689748	0.705847523	27.35816758	62.20585065
4.160909521	3.738489177	7.482697776	0.10764981	0.762959266	27.35816758	57.54939686
5.403020802	3.738489177	6.233226631	0.042306438	0.656738939	27.35816758	66.85738113
4.016723301	3.738489177	6.904306079	0.404405129	0.67093854	27.35816758	65.44242573
3.994757019	3.738489177	5.442200876	0.109392493	0.746833209	27.35816758	58.79203689
4.30160568	3.738489177	6.58889029	0.175597784	0.68241793	27.35816758	64.34157665
4.602426782	3.738489177	5.895143431	0.121472502	0.719967664	27.35816758	60.98585779
4.67378722	3.738489177	5.878158666	0.354891644	0.72701052	27.35816758	60.39506221
4.714720358	3.738489177	5.797629727	0.076551306	0.71703866	27.35816758	61.23497659
5.091337042	3.738489177	7.787423718	0.374906589	0.71633602	27.35816758	61.2950408
4.705415595	3.738489177	6.886517072	0.133721012	0.667663611	27.35816758	65.76342466
4.587059273	3.738489177	5.876567682	0.283191436	0.734809545	27.35816758	59.75404901
5.188459818	3.738489177	6.888501014	0.102002683	0.723178626	27.35816758	60.71507648
11.12196591	3.738489177	5.240178037	0.315940311	0.734506955	27.35816758	59.7786655
4.024644366	3.738489177	5.49525531	0.274007213	0.650995901	27.35816758	67.44719205
2.209312543	3.738489177	4.803514919	0.379040803	0.845600888	27.35816758	51.925023
3.745068453	3.738489177	4.832271467	0.297225465	0.713721906	27.35816758	61.51954312
2.710583406	3.738489177	6.252705043	0.369454778	0.795857884	27.35816758	55.17046002
5.90547331	3.738489177	6.614523046	0.045467411	0.683401031	27.35816758	64.24901867
3.1288292	3.738489177	6.852392947	0.352225788	0.698659103	27.35816758	62.84587918
3.597067913	3.738489177	7.472457384	0.316812039	0.699020524	27.35816758	62.81338543
3.04834015	3.738489177	5.687084885	0.481214369	0.689647493	27.35816758	63.66708503
3.746843183	3.738489177	7.455724821	0.208361328	0.736739868	27.35816758	59.59748819
3.652274196	3.738489177	6.71066456	0.393790909	0.714476659	27.35816758	61.45455561
7.361533505	3.738489177	6.764187967	0.361342698	0.715278901	27.35816758	61.38562946
2.65843173	3.738489177	7.451945515	0.19378028	0.737800381	27.35816758	59.51182283
3.140315128	3.738489177	4.857844451	0.260881091	0.761343986	27.35816758	57.67149462
4.070446471	3.738489177	7.155310551	0.330795614	0.688380581	27.35816758	63.78425949
4.217669022	3.738489177	7.759895088	0.367753135	0.699371349	27.35816758	62.78187633
4.794223073	3.738489177	5.34684548	0.148718476	0.735476121	27.35816758	59.69989275
11.50944767	3.738489177	10.52148214	0.010883551	0.620184938	27.35816758	70.79798761
3.480143934	3.738489177	4.774158135	0.287620457	0.775970439	27.35816758	56.58443076
4.576377061	3.738489177	6.52472689	0.253976396	0.759088881	27.35816758	57.84282533
4.088319858	3.738489177	6.248086987	0.196073973	0.792547939	27.35816758	55.40087029
5.799484426	3.738489177	6.891223997	0.094793405	0.659946384	27.35816758	66.53244357
3.056226691	3.738489177	6.088008669	0.456171499	0.683925111	27.35816758	64.19978571
1.734885373	3.738489177	4.875974631	0.47168702	0.818921568	27.35816758	53.61666766
14.46989617	3.738489177	9.996511376	0.291156653	0.635475015	27.35816758	69.09452704
3.047655182	3.738489177	6.666062414	0.380790244	0.717119379	27.35816758	61.22808397
4.308735779	3.738489177	8.320670829	0.104507194	0.668524441	27.35816758	65.67874396
4.106960649	3.738489177	7.701949415	0.129013452	0.702887994	27.35816758	62.46777002
3.279934246	3.738489177	5.385855329	0.370014911	0.704954822	27.35816758	62.28462339
6.292767149	3.738489177	9.151496206	0.169737707	0.676475579	27.35816758	64.90677108
3.498480281	3.738489177	4.758319098	0.327431261	0.713721906	27.35816758	61.51954312
5.595076478	3.738489177	5.186642187	0.102886787	0.699020524	27.35816758	62.81338543
3.281887782	3.738489177	6.259510859	0.29069625	0.760357352	27.35816758	57.74632872
3.900791137	3.738489177	6.832368102	0.507658048	0.661296989	27.35816758	66.39656058
2.407085811	3.738489177	5.684244975	0.481500529	0.763102888	27.35816758	57.53856561
4.267018834	3.738489177	8.440798798	0.109967023	0.732937496	27.35816758	59.9066712
3.808790466	3.738489177	6.587576402	0.344484814	0.703231623	27.35816758	62.43724558
4.536123143	3.738489177	5.582898575	0.105707286	0.726773539	27.35816758	60.4147554
2.525218272	3.738489177	6.007300799	0.538027866	0.685354685	27.35816758	64.06587204
0.758603279	3.738489177	5.67794667	0.512539005	0.735427602	27.35816758	59.70383139
3.435558944	3.738489177	5.456595917	0.176102896	0.703009889	27.35816758	62.45693876
2.967799281	3.738489177	5.067081104	0.327910435	0.806670114	27.35816758	54.43098089
2.773873543	3.738489177	6.58302576	0.351943334	0.859354736	27.35816758	51.09397056
4.639117949	3.738489177	6.774604293	0.255154216	0.740680308	27.35816758	59.2804279
2.929377297	3.738489177	5.054602495	0.339356568	0.753229122	27.35816758	58.29281463
4.394208442	3.738489177	5.464514339	0.124497665	0.712740829	27.35816758	61.60422382
13.05933675	3.738489177	9.347868597	0.211764153	0.642395984	27.35816758	68.35012462
4.177279703	3.738489177	5.504315545	0.07738879	0.751933583	27.35816758	58.39324987
1.292798533	3.738489177	5.698837676	0.281030686	0.704776552	27.35816758	62.30037794
10.72548309	3.738489177	7.323785288	0.136046393	0.580676849	27.35816758	75.61494086
3.89897408	3.738489177	6.411048419	0.153972205	0.730943141	27.35816758	60.07012465
3.399532353	3.738489177	6.325542797	0.329473006	0.706305909	27.35816758	62.16547961
4.212935492	3.738489177	8.228926894	0.081324651	0.758804704	27.35816758	57.86448784
12.45976781	3.738489177	5.63161244	0.322393947	0.714751511	27.35816758	61.43092378
3.885209635	3.738489177	6.705337092	0.2042185	0.685365219	27.35816758	64.06488739
3.636427356	3.738489177	7.116384727	0.349586247	0.672953492	27.35816758	65.24647853
3.799016134	3.738489177	8.280029089	0.223007832	0.675921864	27.35816758	64.95994268
3.608672174	3.738489177	4.790402452	0.327036409	0.732648483	27.35816758	59.93030303
3.946943168	3.738489177	5.787852966	0.106231142	0.743012868	27.35816758	59.09432729
3.989086145	3.738489177	7.123538325	0.380687946	0.715623271	27.35816758	61.35608968
5.718448836	3.738489177	6.234757545	0.047430808	0.686515338	27.35816758	63.95755952
3.082654116	3.738489177	8.223880211	0.186265856	0.784765007	27.35816758	55.95031018
5.05232194	3.738489177	9.023520405	0.221462046	0.656381259	27.35816758	66.89381353
4.93306732	3.738489177	7.670154083	0.175180193	0.71555437	27.35816758	61.36199763
2.879107045	3.738489177	4.799522488	0.466895199	0.734567453	27.35816758	59.7737422
4.219029891	3.738489177	5.569584227	0.277188796	0.730703589	27.35816758	60.08981783
57.10284869	3.738489177	6.376842714	0.409547871	0.694016019	27.35816758	63.2663287
5.156501032	3.738489177	8.157983398	0.357126428	0.688157491	27.35816758	63.80493733
3.77135235	3.738489177	7.277158969	0.280922607	0.683715382	27.35816758	64.21947889
3.470279844	3.738489177	7.261775232	0.223352092	0.733057985	27.35816758	59.89682461
4.410263826	3.738489177	8.67411657	0.0930483	0.722218183	27.35816758	60.79581854
3.646689929	3.738489177	7.246777855	0.307293649	0.695260415	27.35816758	63.15309288
3.626755075	3.738489177	5.285887023	0.289335458	0.670978923	27.35816758	65.43848709
4.533683733	3.738489177	8.294716943	0.111964047	0.709395906	27.35816758	61.89469831
2.437579815	3.738489177	4.7446541	0.27800278	0.827938084	27.35816758	53.0327647
3.92987322	3.738489177	7.505091825	0.212761333	0.714511004	27.35816758	61.45160163
3.380986962	3.738489177	8.182131838	0.216963676	0.659253655	27.35816758	66.60235438
2.308043889	3.738489177	6.649288075	0.325286887	0.7254729	27.35816758	60.52306792
4.076351224	3.738489177	6.813037846	0.147799508	0.646944118	27.35816758	67.86961088
5.088610315	3.738489177	6.116453138	0.054964398	0.722393683	27.35816758	60.78104865
7.435616692	3.738489177	8.454200385	0.372317291	0.658406799	27.35816758	66.68801973
3.134538514	3.738489177	6.375110038	0.335425687	0.705735811	27.35816758	62.21569724
3.477060728	3.782475438	5.951371373	0.249272846	0.743188944	28.33524499	60.47875825
3.275804109	3.782475438	5.435016271	0.379659532	0.727773478	28.33524499	61.75979999
1.777087085	3.782475438	5.690644867	0.476121066	0.873785114	28.33524499	51.43958597
1.154205783	3.782475438	4.421136226	0.523476719	0.783646491	28.33524499	57.35640364
3.375685331	3.782475438	5.129201245	0.484821075	0.775564642	28.33524499	57.95409183
2.21653887	3.782475438	5.449540203	0.465526588	0.77618446	28.33524499	57.90781284
3.751541146	3.782475438	5.938071666	0.382291628	0.715017122	28.33524499	62.86163373
2.661825507	3.782475438	5.989183516	0.538024409	0.714345755	28.33524499	62.92071329
1.218139409	3.782475438	6.222725343	0.520881234	0.72491874	28.33524499	62.00301083
2.401346439	3.782475438	5.585030125	0.398392057	0.844696671	28.33524499	53.21098803
2.089353407	3.782475438	4.550808055	0.492169763	0.927717424	28.33524499	48.44917571
3.909331925	3.782475438	7.57138772	0.416924421	0.698036641	28.33524499	64.39080961
3.650418905	3.782475438	6.531506635	0.472904849	0.729658058	28.33524499	61.60028518
2.963205824	3.782475438	5.983908382	0.450101835	0.740116222	28.33524499	60.72984637
3.512527644	3.782475438	6.286760455	0.321750488	0.740164225	28.33524499	60.72590773
2.258945411	3.782475438	4.986296307	0.466495083	0.797501802	28.33524499	56.35992844
2.672383021	3.782475438	4.878880612	0.488414952	0.797446073	28.33524499	56.36386708
3.014842897	3.782475438	5.904020707	0.464679461	0.707623986	28.33524499	63.51840148
3.690691058	3.782475438	7.48756694	0.246475547	0.680451495	28.33524499	66.05488381
3.969044372	3.782475438	6.947538246	0.338378153	0.703111551	28.33524499	63.92605043
1.20767236	3.782475438	5.126480747	0.381916727	0.734377041	28.33524499	61.20445215
4.014531511	3.782475438	5.223253743	0.49950125	0.730381902	28.33524499	61.53923631
2.862513001	3.782475438	5.006923377	0.40982254	0.730908173	28.33524499	61.49492664
3.814957902	3.782475438	5.814271526	0.173892622	0.73184564	28.33524499	61.4161539
2.319127551	3.782475438	6.126591869	0.381191971	0.857969478	28.33524499	52.38781287
4.734243379	3.782475438	5.825344009	0.298930175	0.682710779	28.33524499	65.83628945
3.953497597	3.782475438	5.85065973	0.54010271	0.674668678	28.33524499	66.6210629
3.065477449	3.782475438	5.528914214	0.527162687	0.721014186	28.33524499	62.33877965
3.097104371	3.782475438	6.016185785	0.390910732	0.707404663	28.33524499	63.53809467
4.539158812	3.782475438	7.698530557	0.186021146	0.773330986	28.33524499	58.12148391
1.945405754	3.782475438	5.333118868	0.512425606	0.799051379	28.33524499	56.25063126
2.219296403	3.782475438	5.168534335	0.548324562	0.850060674	28.33524499	52.87521921
5.076471601	3.782475438	5.589071481	0.202040058	0.701835918	28.33524499	64.04224022
4.024307976	3.782475438	7.512985651	0.521248324	0.6743597	28.33524499	66.65158734
3.375929084	3.782475438	4.962549242	0.437692197	0.744777421	28.33524499	60.34976788
4.985867713	3.782475438	6.667136656	0.469637515	0.689319221	28.33524499	65.20512284
3.039908238	3.782475438	6.446796292	0.473000628	0.753767534	28.33524499	59.62998194
2.57079753	3.782475438	5.722309968	0.435837238	0.801295629	28.33524499	56.09308577
2.268224673	3.782475438	5.721980624	0.592596604	0.779964257	28.33524499	57.62718495
7.483424201	3.782475438	6.347974797	0.517370191	0.712494859	28.33524499	63.08416673
4.67531472	3.782475438	6.496178636	0.330006704	0.71681362	28.33524499	62.70408825
2.508685371	3.782475438	6.382357093	0.515661498	0.720786485	28.33524499	62.35847284
3.601314904	3.782475438	6.648391801	0.310241838	0.697545968	28.33524499	64.43610394
1.792894737	3.782475438	4.427090718	0.442175617	0.923195634	28.33524499	48.68647859
3.675973407	3.782475438	6.050156311	0.267739055	0.707733699	28.33524499	63.50855489
3.298807248	3.782475438	6.87794403	0.328536133	0.783982965	28.33524499	57.33178716
3.107259075	3.782475438	5.34122343	0.464360407	0.742149806	28.33524499	60.56343895
4.080215461	3.782475438	5.888170842	0.638695251	0.740116222	28.33524499	60.72984637
3.468639527	3.782475438	5.811177046	0.411772965	0.73290317	28.33524499	61.32753456
4.18952862	3.782475438	7.621219836	0.472004405	0.651296362	28.33524499	69.01181566
4.97317974	3.782475438	5.735537227	0.459010251	0.666901517	28.33524499	67.39697442
4.803094993	3.782475438	7.89258027	0.341355416	0.710941301	28.33524499	63.22201903
3.736700612	3.782475438	6.309058692	0.625450505	0.724286115	28.33524499	62.05716709
3.149709091	3.782475438	5.414156284	0.490227708	0.709174082	28.33524499	63.37956452
2.423868909	3.782475438	5.619206833	0.44766393	0.786983572	28.33524499	57.1131928
3.121904602	3.782475438	4.716872481	0.406622801	0.698827436	28.33524499	64.31794482
2.767773915	3.782475438	4.808726239	0.365645124	0.760561967	28.33524499	59.09728127
3.190787597	3.782475438	5.413118718	0.344053913	0.688996681	28.33524499	65.23564728
4.082422586	3.782475438	5.203905245	0.148150992	0.746104315	28.33524499	60.24244002
3.327862868	3.782475438	6.757033512	0.234139089	0.759587455	28.33524499	59.17310003
4.122811561	3.782475438	4.672417174	0.546731796	0.725644742	28.33524499	61.9409773
3.587657467	3.782475438	5.392175305	0.401547597	0.721299014	28.33524499	62.31416317
4.525780355	3.782475438	5.58398265	0.195425619	0.66128829	28.33524499	67.96906147
3.671080308	3.782475438	5.300051146	0.246096086	0.70982472	28.33524499	63.32146962
3.222134478	3.782475438	4.75848454	0.555768242	0.733079722	28.33524499	61.31276467
3.873621479	3.782475438	5.210298092	0.339009527	0.716689822	28.33524499	62.7149195
1.847420004	3.782475438	5.369092534	0.425318591	0.885497733	28.33524499	50.7591864
2.586999508	3.782475438	4.880181131	0.457505128	0.828551869	28.33524499	54.24783426
2.851177218	3.782475438	5.097701932	0.454164311	0.761831305	28.33524499	58.99881534
11.04003122	3.782475438	6.089507271	0.396148161	0.777030064	28.33524499	57.84479465
3.207131243	3.782475438	6.466504194	0.321546161	0.824138949	28.33524499	54.53830875
3.9417073	3.782475438	6.422197011	0.491868708	0.722269116	28.33524499	62.23046713
3.147445739	3.782475438	7.041537626	0.255323776	0.672610852	28.33524499	66.82488738
3.425801059	3.782475438	7.042764256	0.368427957	0.707032126	28.33524499	63.57157308
4.928451556	3.782475438	5.468089333	0.578879316	0.729098647	28.33524499	61.64754883
11.7289761	3.782475438	6.475327842	0.428558506	0.73867901	28.33524499	60.84800548
3.393498988	3.782475438	6.387289053	0.43122196	0.603849619	28.33524499	74.43433437
4.947153045	3.782475438	5.374875703	0.471007658	0.720786485	28.33524499	62.35847284
3.485048355	3.782475438	5.330133079	0.348967995	0.737128316	28.33524499	60.97601119
2.510438394	3.782475438	6.14051309	0.487820474	0.723585767	28.33524499	62.11723131
3.086793787	3.782475438	6.140298275	0.254141425	0.694046041	28.33524499	64.7610415
3.204436722	3.782475438	4.575212055	0.343518088	0.745592475	28.33524499	60.28379571
2.501434866	3.782475438	4.523445513	0.399230485	0.816678143	28.33524499	55.03654636
1.998032483	3.782475438	6.289335889	0.339577886	0.843354545	28.33524499	53.29566873
3.52181712	3.782475438	7.631826038	0.101551529	0.758388571	28.33524499	59.26664267
4.234967951	3.782475438	5.624088807	0.546087047	0.740116222	28.33524499	60.72984637
1.940400392	3.782475438	4.350363341	0.459144397	0.877058912	28.33524499	51.24757741
2.779195428	3.782475438	5.240170191	0.46205008	0.799191276	28.33524499	56.24078467
4.365713652	3.782475438	5.512085135	0.453702563	0.749054941	28.33524499	60.00513713
4.127553655	3.782475438	8.167463091	0.17965654	0.709493738	28.33524499	63.3510094
1.398282885	3.782475438	4.863943793	0.683953685	0.947592131	28.33524499	47.43300732
3.55212672	3.782475438	4.771541444	0.293094133	0.716532322	28.33524499	62.72870473
5.274781691	3.782475438	8.398426399	0.302819196	0.698175435	28.33524499	64.37800904
4.071870825	3.782475438	5.522824078	0.457240681	0.716532322	28.33524499	62.72870473
2.40794878	3.782475438	6.077127281	0.457831085	0.826601382	28.33524499	54.37583997
3.605043632	3.782475438	5.705675559	0.516046206	0.711772721	28.33524499	63.14816959
2.069320242	3.782475438	5.402704825	0.454938193	0.905307368	28.33524499	49.64849072
3.649272687	3.782475438	6.296423056	0.389897074	0.684020261	28.33524499	65.71025306
3.577374487	3.782475438	5.487819283	0.135308948	0.787648965	28.33524499	57.06494449
4.21862528	3.782475438	5.974446187	0.213854488	0.741812109	28.33524499	60.59100941
3.691505538	3.782475438	6.405959905	0.226478725	0.695600751	28.33524499	64.61629659
4.183747606	3.782475438	5.585572985	0.427118475	0.720161049	28.33524499	62.4126291
3.596403546	3.782475438	5.27519289	0.171663792	0.749780853	28.33524499	59.94704223
3.5068415	3.782475438	6.248259041	0.416936238	0.726823261	28.33524499	61.84054205
4.838498398	3.782475438	8.550888164	0.224525229	0.70384877	28.33524499	63.85909359
4.031420408	3.782475438	5.364257335	0.214552109	0.770862742	28.33524499	58.30758452
3.496658051	3.782475438	6.008712901	0.327211974	0.709218155	28.33524499	63.37562588
4.229424132	3.782475438	5.957090129	0.18393198	0.707185476	28.33524499	63.55778785
4.797030844	3.782475438	4.966084954	0.351931615	0.698795342	28.33524499	64.3208988
3.17894651	3.782475438	5.22849919	0.267165387	0.733362382	28.33524499	61.28913285
3.560919428	3.782475438	7.108937046	0.467465101	0.694193809	28.33524499	64.74725627
3.044459041	3.782475438	5.257970509	0.494197156	0.756014643	28.33524499	59.45274327
3.009576634	3.782475438	6.516461395	0.411989166	0.724803635	28.33524499	62.01285742
2.698937041	3.782475438	5.294707692	0.252479589	0.857647079	28.33524499	52.40750605
2.869407224	3.782475438	5.783549369	0.468266704	0.72962307	28.33524499	61.60323916
4.120108438	3.782475438	6.191084642	0.418120513	0.687533447	28.33524499	65.37448424
3.471131709	3.782475438	5.098042424	0.361654913	0.708074024	28.33524499	63.47803045
3.637142663	3.782475438	5.033735445	0.252635105	0.723528422	28.33524499	62.12215461
3.417376389	3.782475438	5.056686508	0.180790281	0.830224585	28.33524499	54.13853708
2.500479442	3.782475438	4.957733455	0.269682842	0.8212181	28.33524499	54.73228663
3.255447483	3.782475438	5.263868752	0.241278964	0.740404336	28.33524499	60.70621455
4.388053238	3.782475438	6.736552086	0.264130746	0.672501851	28.33524499	66.83571863
2.59040794	3.782475438	5.266726792	0.522574161	0.75612735	28.33524499	59.44388134
3.156210131	3.782475438	4.664177854	0.462779117	0.735276056	28.33524499	61.12961804
2.732707111	3.782475438	4.866321603	0.626119336	0.71902667	28.33524499	62.51109503
2.356921699	3.782475438	5.345759902	0.66410496	0.773855394	28.33524499	58.08209754
3.52178207	3.782475438	7.580409538	0.101551529	0.758388571	28.33524499	59.26664267
3.339000466	3.782475438	4.881522	0.173138807	0.747264645	28.33524499	60.14889739
4.853151331	3.782475438	5.935822897	0.363475303	0.658607224	28.33524499	68.24575073
2.877924568	3.782475438	6.234886034	0.552355231	0.721915012	28.33524499	62.26099157
3.634258837	3.782475438	5.337064295	0.341361042	0.734790788	28.33524499	61.16998907
3.26774891	3.782475438	5.400984736	0.600981385	0.708832698	28.33524499	63.41008896
1.218114866	3.782475438	6.079845646	0.228352171	0.705993289	28.33524499	63.66511571
3.814495974	3.782475438	6.83914074	0.335026265	0.687109133	28.33524499	65.41485527
3.335046469	3.782475438	4.995836523	0.516760667	0.756703934	28.33524499	59.39858701
2.932338147	3.782475438	6.064599533	0.544528969	0.704783352	28.33524499	63.77441289
4.963111564	3.782475438	5.542516126	0.388002744	0.691334102	28.33524499	65.0150836
2.511794364	3.782475438	5.512443121	0.46371909	0.752450476	28.33524499	59.73435583
3.577040359	3.782475438	6.631149976	0.440287304	0.728214666	28.33524499	61.72238293
5.947616186	3.782475438	7.21885074	0.049330601	0.688477091	28.33524499	65.28488025
3.990662016	3.782475438	5.624450332	0.208942033	0.705862285	28.33524499	63.67693163
2.856812121	3.782475438	5.732404634	0.606798763	0.741980919	28.33524499	60.57722418
2.308390331	3.782475438	6.925364928	0.383743609	0.706506858	28.33524499	63.61883673
3.694889408	3.782475438	5.619725021	0.228468267	0.710222307	28.33524499	63.28602189
3.598526599	3.782475438	4.807029406	0.216274122	0.74159518	28.33524499	60.60873328
3.824919239	3.782475438	7.531927875	0.300167779	0.772872712	28.33524499	58.15594699
2.884865248	3.782475438	5.934820481	0.408969155	0.746714566	28.33524499	60.19320706
4.29018791	3.782475438	7.762778472	0.174642704	0.80560884	28.33524499	55.79276469
6.230403171	3.782475438	4.986789959	0.46439221	0.752190095	28.33524499	59.75503367
3.877519705	3.782475438	5.751255029	0.548563682	0.739325064	28.33524499	60.79483388
4.76985397	3.782475438	6.084026386	0.184083557	0.706474055	28.33524499	63.6217907
3.082214541	3.782475438	5.892679188	0.514213445	0.866306235	28.33524499	51.88366731
4.509622008	3.782475438	6.292662205	0.126914822	0.693402927	28.33524499	64.82110572
3.229997782	3.782475438	5.540056696	0.440149371	0.749423873	28.33524499	59.97559735
1.778876816	3.782475438	5.294741816	0.502093947	0.890611623	28.33524499	50.46772725
3.333558923	3.782475438	6.376221226	0.525395483	0.71618382	28.33524499	62.75922917
3.240301177	3.782475438	4.544814638	0.413637581	0.724516033	28.33524499	62.03747391
3.153631539	3.782475438	4.716511376	0.436042058	0.724792126	28.33524499	62.01384208
3.333393836	3.782475438	6.285603627	0.422931398	0.703892184	28.33524499	63.85515496
3.300431952	3.782475438	6.330014999	0.398930894	0.719411957	28.33524499	62.47761661
3.261593528	3.782475438	5.055103478	0.413597221	0.767725253	28.33524499	58.54587206
3.514846058	3.782475438	4.921428698	0.285973491	0.726060253	28.33524499	61.90552956
3.921812233	3.782475438	5.500551584	0.358996713	0.696056848	28.33524499	64.57395624
3.170105317	3.782475438	4.942569642	0.347388194	0.81064479	28.33524499	55.44616462
4.012252476	3.782475438	7.668276363	0.136957815	0.743721722	28.33524499	60.43543324
4.104406054	3.782475438	5.214829696	0.343174664	0.726695982	28.33524499	61.8513733
5.789329939	3.782475438	5.677976147	0.531059604	0.71940062	28.33524499	62.47860127
3.378640712	3.782475438	5.570535815	0.423139399	0.738595345	28.33524499	60.8548981
4.405500022	3.782475438	5.869920659	0.549143232	0.765998928	28.33524499	58.67781641
4.219140105	3.782475438	6.136367508	0.200923547	0.698346334	28.33524499	64.36225449
4.106270646	3.782475438	5.025169086	0.205245789	0.707404663	28.33524499	63.53809467
3.666764112	3.782475438	6.853380341	0.376408345	0.671917807	28.33524499	66.89381353
2.118472083	3.782475438	5.693138011	0.421338012	0.747631815	28.33524499	60.11935761
3.484463426	3.782475438	6.746916395	0.342127057	0.719706868	28.33524499	62.45201547
3.664382518	3.782475438	6.640133402	0.208506771	0.674608854	28.33524499	66.62697086
3.534863605	3.782475438	5.188649569	0.321561687	0.713508317	28.33524499	62.99456274
1.778927813	3.782475438	5.53445106	0.472753486	0.890611623	28.33524499	50.46772725
2.546822721	3.782475438	4.641156151	0.358430426	0.804898577	28.33524499	55.84199765
5.75616992	3.782475438	6.03453324	0.344443708	0.746775646	28.33524499	60.18828376
2.345031508	3.782475438	5.458660325	0.433797094	0.813969474	28.33524499	55.21969298
3.301645964	3.782475438	5.411529088	0.196298595	0.822861306	28.33524499	54.62298945
4.201207204	3.782475438	7.562656303	0.500331975	0.643710012	28.33524499	69.82514423
3.362322012	3.782475438	5.879134039	0.443610568	0.728342478	28.33524499	61.71155168
1.789964421	3.782475438	4.369169534	0.442175617	0.923195634	28.33524499	48.68647859
2.927516759	3.782475438	6.011805234	0.427869391	0.779631223	28.33524499	57.65180143
1.789972919	3.782475438	4.494234281	0.442175617	0.923195634	28.33524499	48.68647859
3.445856802	3.782475438	5.210443651	0.246219702	0.783929109	28.33524499	57.3357258
3.463820174	3.782475438	5.476376088	0.542531884	0.721014186	28.33524499	62.33877965
4.968134923	3.782475438	6.041038337	0.479947784	0.713608706	28.33524499	62.9857008
2.848288248	3.782475438	5.354853834	0.310363566	0.721812273	28.33524499	62.2698535
3.293054707	3.782475438	4.946102565	0.359910879	0.710277563	28.33524499	63.28109859
1.872106712	3.782475438	4.594296372	0.581461581	0.915878975	28.33524499	49.07541901
3.050694147	3.782475438	6.342156255	0.374779067	0.721880762	28.33524499	62.26394554
2.209608208	3.782475438	5.426931793	0.532915378	0.818582026	28.33524499	54.90854065
3.872521745	3.782475438	7.001210656	0.583689449	0.671384146	28.33524499	66.94698513
3.453376208	3.782475438	4.763649658	0.221544737	0.781446368	28.33524499	57.51788777
1.826815335	3.782475438	4.960985252	0.489231428	0.929985497	28.33524499	48.33101659
3.796112076	3.782475438	5.501014548	0.22659869	0.711661752	28.33524499	63.15801618
3.45803112	3.782475438	6.547848462	0.532775636	0.766178927	28.33524499	58.66403118
4.414294236	3.782475438	5.800755289	0.182218899	0.715454188	28.33524499	62.82323202
2.017627952	3.782475438	4.687324667	0.576897979	0.888531322	28.33524499	50.58588636
4.750313637	3.782475438	6.297346802	0.520801206	0.724401056	28.33524499	62.0473205
2.612259788	3.782475438	4.492828941	0.343907379	0.800522748	28.33524499	56.14724203
2.387249362	3.782475438	5.965415091	0.46551841	0.770264387	28.33524499	58.35287884
3.362599104	3.782475438	7.021630712	0.239028391	0.798213022	28.33524499	56.30971082
3.698588244	3.782475438	7.544687371	0.159843818	0.720206499	28.33524499	62.40869046
2.873684386	3.782475438	5.347593405	0.349239238	0.804217902	28.33524499	55.8892613
3.021704601	3.782475438	6.067083028	0.502399267	0.721014186	28.33524499	62.33877965
4.379515368	3.782475438	6.398700465	0.438378736	0.707678838	28.33524499	63.51347818
2.767525075	3.782475438	4.960860523	0.322621268	0.769563155	28.33524499	58.40605045
3.915225801	3.782475438	5.391583103	0.447898229	0.726014062	28.33524499	61.9094682
2.907855437	3.782475438	6.64132592	0.394721407	0.673971388	28.33524499	66.68998905
2.011315111	3.782475438	5.394886462	0.517315026	0.880272449	28.33524499	51.06049214
3.853723951	3.782475438	6.965577486	0.467790697	0.693455597	28.33524499	64.81618242
3.483140818	3.782475438	5.866887232	0.428598956	0.787322918	28.33524499	57.08857632
2.435362464	3.782475438	5.650833397	0.501911875	0.800522748	28.33524499	56.14724203
3.060143232	3.782475438	4.854726225	0.425255216	0.762098404	28.33524499	58.97813749
3.510892661	3.782475438	5.149972845	0.141939411	0.769874656	28.33524499	58.38241862
2.296677633	3.782475438	6.187654449	0.539066471	0.704728947	28.33524499	63.77933619
3.181776166	3.782475438	5.235404934	0.312372313	0.694457837	28.33524499	64.72263979
10.33872628	3.782475438	6.641958127	0.537280141	0.669739104	28.33524499	67.11142323
3.807337392	3.782475438	5.101911969	0.335022534	0.728865813	28.33524499	61.66724201
2.842254226	3.782475438	5.577898148	0.558060914	0.713274187	28.33524499	63.01524058
3.736676129	3.782475438	6.128767156	0.259319364	0.697545968	28.33524499	64.43610394
4.470738928	3.782475438	5.68565657	0.155448865	0.695145252	28.33524499	64.65863694
1.533490527	3.782475438	4.65887035	0.65425742	0.881564467	28.33524499	50.98565804
3.076821425	3.782475438	5.280939469	0.444765094	0.741318178	28.33524499	60.63138044
4.10497023	3.782475438	6.890885259	0.47570295	0.650109067	28.33524499	69.13785205
2.175216995	3.782475438	4.876067034	0.604531672	0.778036614	28.33524499	57.76996054
2.384742283	3.782475438	5.13117535	0.47049153	0.796374817	28.33524499	56.43968584
3.560709096	3.782475438	6.759978778	0.516953723	0.718913428	28.33524499	62.52094162
2.005519389	3.782475438	5.248055564	0.483908892	0.867211431	28.33524499	51.82951105
7.054347591	3.782475438	5.931964805	0.546334422	0.733091495	28.33524499	61.31178001
2.556314869	3.782475438	5.452873909	0.431248477	0.810860789	28.33524499	55.43139473
3.021582383	3.782475438	5.357595598	0.414106838	0.702008614	28.33524499	64.02648567
2.407947378	3.782475438	5.472604048	0.55724713	0.785615588	28.33524499	57.21264339
7.318040688	3.782475438	5.585591714	0.351688819	0.66412652	28.33524499	67.67858698
2.04669151	3.782475438	4.52163527	0.398245539	0.829244248	28.33524499	54.20253994
3.126952902	3.782475438	6.320883485	0.460540129	0.731669682	28.33524499	61.43092378
3.059942129	3.782475438	5.355648228	0.453130606	0.737771659	28.33524499	60.92283959
9.103534702	3.782475438	5.619594974	0.541497752	0.769355628	28.33524499	58.42180499
2.122296503	3.782475438	5.520272736	0.420428672	0.849348915	28.33524499	52.91952888
2.887319885	3.782475438	5.051742639	0.315871698	0.708942786	28.33524499	63.40024236
4.245899807	3.782475438	5.312779095	0.147625883	0.72388411	28.33524499	62.09163017
2.65693645	3.782475438	4.848729513	0.371527992	0.749116405	28.33524499	60.00021384
2.858393588	3.782475438	5.246368183	0.298779252	0.763743276	28.33524499	58.85111644
2.043964054	3.782475438	5.017659254	0.472921248	0.804870193	28.33524499	55.84396697
3.883729064	3.782475438	6.161313211	0.485643405	0.661135046	28.33524499	67.98481602
3.432027076	3.782475438	5.172442154	0.378251024	0.706955476	28.33524499	63.5784657
4.598749029	3.782475438	6.115197525	0.459345378	0.683150124	28.33524499	65.7939491
4.312793532	3.782475438	8.355118814	0.129351004	0.71681362	28.33524499	62.70408825
3.167844121	3.782475438	4.901014988	0.333670972	0.723402293	28.33524499	62.13298586
4.405812187	3.782475438	6.415408946	0.22273513	0.691878988	28.33524499	64.96388132
4.016397013	3.782475438	6.384830922	0.553116638	0.709604031	28.33524499	63.34116281
0.758618783	3.782475438	5.557381699	0.548878309	0.715297231	28.33524499	62.83701725
3.925346327	3.782475438	6.451549666	0.268919742	0.7058732	28.33524499	63.67594697
2.93504161	3.782475438	5.011470997	0.444405566	0.721949265	28.33524499	62.25803759
4.258238042	3.782475438	6.713419568	0.542463799	0.715241192	28.33524499	62.84194055
2.998855233	3.782475438	5.381621109	0.386619477	0.797724793	28.33524499	56.34417389
4.683166793	3.782475438	6.179788512	0.396194964	0.678025787	28.33524499	66.29120204
2.987880992	3.782475438	5.402694798	0.576457773	0.749731594	28.33524499	59.95098087
2.943404594	3.782475438	6.136332639	0.284896334	0.742644846	28.33524499	60.52306792
3.531574571	3.782475438	6.846958602	0.322610927	0.668190121	28.33524499	67.2669994
4.061560235	3.782475438	7.625801561	0.24018592	0.732186066	28.33524499	61.38759878
4.839358983	3.782475438	5.734922442	0.388013018	0.670339052	28.33524499	67.05135901
2.183945556	3.782475438	5.583192547	0.572589047	0.78956996	28.33524499	56.92610753
1.218138804	3.782475438	6.164501091	0.493522011	0.735939898	28.33524499	61.07447712
3.023742469	3.782475438	6.126476718	0.440909235	0.743976272	28.33524499	60.4147554
2.806980323	3.782475438	4.493030838	0.364199467	0.804359614	28.33524499	55.87941471
3.331118004	3.782475438	5.239410257	0.273695344	0.731611048	28.33524499	61.43584708
3.915490298	3.782475438	5.703153645	0.182204925	0.682333191	28.33524499	65.87272184
1.5756086	3.782475438	5.837484015	0.561656312	0.729098647	28.33524499	61.64754883
5.081576725	3.782475438	8.167227604	0.324059581	0.73650986	28.33524499	61.02721348
3.627983566	3.782475438	7.193193027	0.434909164	0.681721772	28.33524499	65.9318014
3.474003656	3.782475438	5.294452218	0.424866559	0.717252885	28.33524499	62.66568653
3.537814458	3.782475438	5.167462446	0.471464605	0.719854414	28.33524499	62.4392149
3.750395853	3.782475438	5.153829921	0.382029481	0.733374164	28.33524499	61.28814819
3.493030931	3.782475438	6.26483641	0.238709011	0.747325815	28.33524499	60.14397409
2.408784579	3.782475438	5.013382134	0.483913601	0.773934116	28.33524499	58.07618958
5.152359283	3.782475438	5.780922549	0.346308693	0.693771781	28.33524499	64.78664264
2.480371232	3.782475438	5.760605506	0.445887951	0.715342069	28.33524499	62.83307861
2.774440065	3.782475438	5.795727671	0.378217865	0.727008475	28.33524499	61.8247875
3.752887066	3.782475438	5.821819483	0.17022111	0.706703742	28.33524499	63.60111286
3.287018825	3.782475438	5.384553273	0.406380277	0.749596166	28.33524499	59.96181212
3.988800669	3.782475438	5.780061312	0.265069729	0.719536698	28.33524499	62.46678536
2.669040845	3.782475438	5.709860243	0.502263053	0.743915649	28.33524499	60.41967869
5.16156279	3.782475438	8.341878956	0.173872822	0.689371272	28.33524499	65.20019955
3.720430946	3.782475438	6.521788157	0.264257037	0.739085653	28.33524499	60.81452707
5.514447879	3.782475438	8.640037907	0.265330511	0.701954637	28.33524499	64.03140897
2.681013776	3.782475438	5.854501843	0.43628948	0.714178111	28.33524499	62.93548318
3.482046486	3.782475438	5.012292535	0.289088849	0.760777456	28.33524499	59.08054206
2.996058405	3.782475438	4.953119426	0.516763296	0.746226286	28.33524499	60.23259343
2.903077893	3.782475438	5.702268313	0.440100918	0.698795342	28.33524499	64.3208988
3.6478518	3.782475438	5.569708922	0.423167726	0.672264151	28.33524499	66.85935045
1.778879383	3.782475438	5.364722497	0.502093947	0.890611623	28.33524499	50.46772725
3.369558816	3.782475438	4.843194631	0.20149628	0.822653693	28.33524499	54.63677468
3.011995653	3.782475438	5.816101563	0.369625998	0.736997402	28.33524499	60.98684244
4.414248282	3.782475438	6.125671452	0.226112405	0.775446066	28.33524499	57.96295377
5.761755599	3.782475438	5.960612017	0.457744603	0.713218464	28.33524499	63.02016388
2.376830913	3.782475438	5.121094049	0.28069683	0.832723573	28.33524499	53.9760683
1.944274634	3.782475438	4.683774084	0.529277956	0.856681332	28.33524499	52.46658561
3.827696836	3.782475438	5.209290515	0.1329526	0.757256273	28.33524499	59.355262
3.57919223	3.782475438	5.380759585	0.529426461	0.724171211	28.33524499	62.06701369
3.076677046	3.782475438	6.129544161	0.234704973	0.645905141	28.33524499	69.58784134
2.286582215	3.782475438	4.499978356	0.524434992	0.90315793	28.33524499	49.76664984
4.238112046	3.782475438	5.190938858	0.457899353	0.73867901	28.33524499	60.84800548
3.418800953	3.782475438	5.841170641	0.46253698	0.717275426	28.33524499	62.66371722
3.878353196	3.782475438	5.627961413	0.434767878	0.690121676	28.33524499	65.12930408
1.587110843	3.782475438	5.476937065	0.49474321	0.781499882	28.33524499	57.51394913
1.949771178	3.782475438	4.660270952	0.330557055	0.879170434	28.33524499	51.124495
2.024039533	3.782475438	5.585237467	0.582034467	0.736581168	28.33524499	61.02130552
3.463435089	3.782475438	5.504191501	0.276649135	0.826077819	28.33524499	54.41030305
3.448868354	3.782475438	6.263599737	0.39578149	0.686406546	28.33524499	65.4818121
3.030293644	3.782475438	6.089247935	0.486703921	0.774669633	28.33524499	58.02104866
2.998968797	3.782475438	6.784424372	0.315536269	0.767028635	28.33524499	58.59904367
4.396676026	3.782475438	7.97080924	0.187970908	0.716824876	28.33524499	62.70310359
3.216028273	3.782475438	5.847768866	0.491695148	0.693782326	28.33524499	64.78565799
2.595225306	3.782475438	6.551071716	0.543942672	0.851090877	28.33524499	52.81121636
5.584083956	3.782475438	6.376653217	0.562448762	0.70944963	28.33524499	63.35494804
3.15076532	3.782475438	6.050792673	0.387861872	0.739996241	28.33524499	60.73969296
3.68526756	3.782475438	5.540456454	0.255117507	0.685108485	28.33524499	65.60587917
4.005771709	3.782475438	5.446729192	0.493563217	0.688736788	28.33524499	65.26026376
3.318055053	3.782475438	6.30294952	0.398553864	0.727819894	28.33524499	61.75586135
3.77118657	3.782475438	5.065995851	0.193728328	0.755076721	28.33524499	59.52659272
2.627201115	3.782475438	4.823483399	0.368258287	0.869954987	28.33524499	51.66605761
3.916441491	3.782475438	7.305737772	0.133900226	0.739372965	28.33524499	60.79089525
6.796850595	3.782475438	6.058868213	0.431106283	0.707196432	28.33524499	63.55680319
3.570060056	3.782475438	4.866389772	0.152640153	0.767338087	28.33524499	58.57541184
3.260703858	3.782475438	5.918777556	0.277940718	0.754253274	28.33524499	59.59158023
4.963378328	3.782475438	7.533798476	0.426039082	0.692141258	28.33524499	64.93926483
5.904888191	3.782475438	5.759546316	0.437919454	0.767286494	28.33524499	58.57935048
3.457400239	3.782475438	6.438751498	0.323888523	0.782223047	28.33524499	57.46077753
5.909193388	3.782475438	6.086707259	0.544313683	0.691041058	28.33524499	65.04265406
2.759326631	3.782475438	4.663263017	0.346426984	0.787784898	28.33524499	57.0550979
3.518528461	3.782475438	6.029345238	0.34962645	0.806690844	28.33524499	55.71793058
4.153329707	3.782475438	5.316677865	0.129261753	0.716307443	28.33524499	62.74839791
1.218183569	3.782475438	5.526724757	0.504507041	0.729494808	28.33524499	61.61407041
2.672674738	3.782475438	6.060687174	0.444698645	0.733079722	28.33524499	61.31276467
4.102425668	3.782475438	5.475474982	0.207764646	0.712161382	28.33524499	63.11370651
4.086749608	3.782475438	6.729015556	0.476720199	0.712161382	28.33524499	63.11370651
3.689341791	3.782475438	5.779038325	0.374904664	0.703957315	28.33524499	63.849247
2.781965026	3.782475438	5.044245066	0.443045341	0.820568554	28.33524499	54.77561164
3.428293897	3.782475438	6.539839568	0.326026449	0.730954989	28.33524499	61.490988
3.774518803	3.782475438	5.621810719	0.419549553	0.714233983	28.33524499	62.93055988
3.803045598	3.782475438	7.277019282	0.161131906	0.75164512	28.33524499	59.79835868
3.382687665	3.782475438	5.859928653	0.323827572	0.633059775	28.33524499	70.99984276
1.727390803	3.782475438	5.531509635	0.471733843	0.890611623	28.33524499	50.46772725
4.268454806	3.782475438	6.284194731	0.582770071	0.707075933	28.33524499	63.56763444
3.449122142	3.782475438	6.614668386	0.459331095	0.700715463	28.33524499	64.14464479
1.791436956	3.782475438	5.54866848	0.471445913	0.90315793	28.33524499	49.76664984
2.841075339	3.782475438	6.159831318	0.305837916	0.678822338	28.33524499	66.21341396
2.880279799	3.782475438	5.634239136	0.476579491	0.711817118	28.33524499	63.14423095
2.746544613	3.782475438	5.397310149	0.505377172	0.728924007	28.33524499	61.66231872
3.90224636	3.782475438	7.573047506	0.185279554	0.695780997	28.33524499	64.59955738
3.203045914	3.782475438	5.297397535	0.393590224	0.733739602	28.33524499	61.25762375
2.597733812	3.782475438	7.34049405	0.389488861	0.739253225	28.33524499	60.80074184
3.849253146	3.782475438	7.620414537	0.31786317	0.722909669	28.33524499	62.17532621
2.917860767	3.782475438	5.993053102	0.504803851	0.680806695	28.33524499	66.02042074
3.349468603	3.782475438	6.984416832	0.236367719	0.74842859	28.33524499	60.05535476
3.863519894	3.782475438	5.592135955	0.260153088	0.706244517	28.33524499	63.64246855
4.302189876	3.782475438	6.464515488	0.593915717	0.720900318	28.33524499	62.34862624
4.28923858	3.782475438	7.180052631	0.299550672	0.696587946	28.33524499	64.52472327
3.726709818	3.782475438	6.645279597	0.347096989	0.736866535	28.33524499	60.9976737
1.730781214	3.782475438	4.607649397	0.525601765	0.868448844	28.33524499	51.7556616
3.604883545	3.782475438	5.803070222	0.47096731	0.737414108	28.33524499	60.95237937
3.389544428	3.782475438	5.771863962	0.431706149	0.735276056	28.33524499	61.12961804
3.2872837	3.782475438	5.416509263	0.382666891	0.753954283	28.33524499	59.61521205
2.269085904	3.782475438	4.845883359	0.405634706	0.869954987	28.33524499	51.66605761
2.575709103	3.782475438	6.168443249	0.346828929	0.814928556	28.33524499	55.15470547
4.608439008	3.782475438	6.159126037	0.15297295	0.733503794	28.33524499	61.27731694
3.052922653	3.782475438	6.008044806	0.352985227	0.784656779	28.33524499	57.2825542
4.117222377	3.782475438	5.567074715	0.140427085	0.736094176	28.33524499	61.06167655
2.440116139	3.782475438	5.229367543	0.416501313	0.686406546	28.33524499	65.4818121
3.410554017	3.782475438	6.570805441	0.36205919	0.727622669	28.33524499	61.77260056
9.111818144	3.782475438	6.051723294	0.517284581	0.677864688	28.33524499	66.30695659
2.51124104	3.782475438	5.803676604	0.447965865	0.767157543	28.33524499	58.58919707
0.758581596	3.782475438	5.411234666	0.599507384	0.745568119	28.33524499	60.28576503
2.658841679	3.782475438	4.950209885	0.411168272	0.740272256	28.33524499	60.7170458
3.987373697	3.782475438	8.178362488	0.284425303	0.787920877	28.33524499	57.04525131
2.045880329	3.782475438	5.903443501	0.306621671	0.679084903	28.33524499	66.18781281
1.852897108	3.782475438	6.24435446	0.413018707	0.714614151	28.33524499	62.89708147
3.235004065	3.782475438	5.929379967	0.437732698	0.744765269	28.33524499	60.35075254
3.617286458	3.782475438	7.517617132	0.115754725	0.750458819	28.33524499	59.89288597
2.338055126	3.782475438	4.965152534	0.347075662	0.82774055	28.33524499	54.30100587
2.404470991	3.782475438	4.644775815	0.382216474	0.847126438	28.33524499	53.05836584
2.876415292	3.782475438	5.759413865	0.501690463	0.764459541	28.33524499	58.79597552
2.961687662	3.782475438	5.183731552	0.433706288	0.730381902	28.33524499	61.53923631
3.111363742	3.782475438	5.490955096	0.351003914	0.739205339	28.33524499	60.80468048
3.560427277	3.782475438	5.282551439	0.318127278	0.734022772	28.33524499	61.23399193
3.807734968	3.782475438	7.027854026	0.319614898	0.719241927	28.33524499	62.4923865
2.936448331	3.782475438	6.003203232	0.556209365	0.705611329	28.33524499	63.69957879
1.816527344	3.782475438	5.517619263	0.534097907	0.85023484	28.33524499	52.86438796
2.146145551	3.782475438	5.032189877	0.563017495	0.881564467	28.33524499	50.98565804
1.622944587	3.782475438	5.494488739	0.555557206	0.857904979	28.33524499	52.3917515
4.629236628	3.782475438	7.310259183	0.325335447	0.68520104	28.33524499	65.59701724
7.185592035	3.782475438	6.159952169	0.580108244	0.695462979	28.33524499	64.62909716
3.042294112	3.782475438	4.866603996	0.357549933	0.718687052	28.33524499	62.5406348
3.294580215	3.782475438	5.100873251	0.236695409	0.793481576	28.33524499	56.64547964
2.802641163	3.782475438	6.227150122	0.445575291	0.765741933	28.33524499	58.6975096
3.521813261	3.782475438	7.580387823	0.101551529	0.758388571	28.33524499	59.26664267
3.127886922	3.782475438	6.049814045	0.450105158	0.715297231	28.33524499	62.83701725
6.132834747	3.782475438	9.035917482	0.134492233	0.701242924	28.33524499	64.09639648
3.980148873	3.782475438	6.398702063	0.519242176	0.687378149	28.33524499	65.38925413
1.584111944	3.782475438	4.909733363	0.453210199	0.711883723	28.33524499	63.13832299
2.401667607	3.782475438	6.200173525	0.328835244	0.826975762	28.33524499	54.35122349
3.031908092	3.782475438	5.842406135	0.347763217	0.696056848	28.33524499	64.57395624
2.832866683	3.782475438	4.575590553	0.412295261	0.764331538	28.33524499	58.80582212
3.121210897	3.782475438	6.161236408	0.45305256	0.735809406	28.33524499	61.08530837
2.3155104	3.782475438	5.517677574	0.485254756	0.780831476	28.33524499	57.56318209
3.015678059	3.782475438	5.65600827	0.399536842	0.779231958	28.33524499	57.68134121
3.56291871	3.782475438	7.888114628	0.229652358	0.731552423	28.33524499	61.44077038
3.377104571	3.782475438	7.113489725	0.443727194	0.671473031	28.33524499	66.93812319
3.08686273	3.782475438	6.237110056	0.480490797	0.735572266	28.33524499	61.10500156
2.998634868	3.782475438	5.025408604	0.309037405	0.807190114	28.33524499	55.68346751
6.121864562	3.782475438	5.65662923	0.356591459	0.789010407	28.33524499	56.96647856
3.312795748	3.782475438	5.855649993	0.328405006	0.681925456	28.33524499	65.91210821
2.295964908	3.782475438	5.952418936	0.39469886	0.793867967	28.33524499	56.61790918
2.982656077	3.782475438	5.327980741	0.281694271	0.801436314	28.33524499	56.08323918
3.197809674	3.782475438	5.495861373	0.185027296	0.734377041	28.33524499	61.20445215
1.483902531	3.782475438	4.308694647	0.551674661	0.947985714	28.33524499	47.41331413
3.726226313	3.782475438	6.103763514	0.217534362	0.725437164	28.33524499	61.95870116
2.650064685	3.782475438	5.098337929	0.452732793	0.776580608	28.33524499	57.87827307
8.172721214	3.782475438	6.2812723	0.563096697	0.720274684	28.33524499	62.4027825
4.202064435	3.782475438	6.34733055	0.425622139	0.713006796	28.33524499	63.03887241
3.46725456	3.782475438	4.982137686	0.18504865	0.746824517	28.33524499	60.18434512
3.950158674	3.782475438	6.245566169	0.381089932	0.782450987	28.33524499	57.44403832
1.270396884	3.782475438	4.677017136	0.661395194	0.849175111	28.33524499	52.93036013
2.690551714	3.782475438	5.49404246	0.494798529	0.732256539	28.33524499	61.38169082
3.713016533	3.782475438	7.36824119	0.513630421	0.694246599	28.33524499	64.74233298
3.41724628	3.782475438	6.08174059	0.23833024	0.714636526	28.33524499	62.89511215
4.629504983	3.782475438	6.701575854	0.106718776	0.689829658	28.33524499	65.15687454
2.467986368	3.782475438	4.5059873	0.341428728	0.806619571	28.33524499	55.72285388
3.271756125	3.782475438	6.445225851	0.420638661	0.700919894	28.33524499	64.12593626
4.057228101	3.782475438	5.302234789	0.407871657	0.690142544	28.33524499	65.12733476
4.283863314	3.782475438	5.968613417	0.30405948	0.692866156	28.33524499	64.87132334
3.590539826	3.782475438	4.79666364	0.382499637	0.756565975	28.33524499	59.40941826
4.229546639	3.782475438	5.62919715	0.533004934	0.729098647	28.33524499	61.64754883
1.796374722	3.782475438	4.488722209	0.487087892	0.90548695	28.33524499	49.63864413
2.815989456	3.782475438	6.118830738	0.509461968	0.678469205	28.33524499	66.24787703
3.744692868	3.782475438	6.622821821	0.542909454	0.682241408	28.33524499	65.88158378
3.496965053	3.782475438	6.001617543	0.327205095	0.693244967	28.33524499	64.83587561
3.045070936	3.782475438	6.104439985	0.458429212	0.750545193	28.33524499	59.88599336
2.017515259	3.782475438	5.634802423	0.376643649	0.893855411	28.33524499	50.28458062
5.828365161	3.782475438	6.095509981	0.15588199	0.669503353	28.33524499	67.13505505
4.728339872	3.782475438	5.904294384	0.147065941	0.699684367	28.33524499	64.23917208
2.292866138	3.782475438	5.594694617	0.405967486	0.846890689	28.33524499	53.07313573
3.231621536	3.782475438	4.955991283	0.500494788	0.70104907	28.33524499	64.11412035
2.901286749	3.782475438	5.739119423	0.54745707	0.75575179	28.33524499	59.47342112
2.873653907	3.782475438	5.101151944	0.518816313	0.737366461	28.33524499	60.95631801
2.288685202	3.782475438	7.230613674	0.378554804	0.693982731	28.33524499	64.76694946
2.9409159	3.782475438	5.857086493	0.480786654	0.712617212	28.33524499	63.07333548
2.883771161	3.782475438	5.115369954	0.34170056	0.745982385	28.33524499	60.25228661
2.325397017	3.782475438	5.617641401	0.379302914	0.885686725	28.33524499	50.74835515
3.906631844	3.782475438	5.506490134	0.120667325	0.768177442	28.33524499	58.51140899
2.405399736	3.782475438	5.290101588	0.629013284	0.826601382	28.33524499	54.37583997
5.731687885	3.782475438	5.078958819	0.409861977	0.739744407	28.33524499	60.76037081
2.838925874	3.782475438	5.230144995	0.307285203	0.788955859	28.33524499	56.9704172
3.805136718	3.782475438	5.88609565	0.321074729	0.715342069	28.33524499	62.83307861
3.21922348	3.782475438	6.497086268	0.419170596	0.727344415	28.33524499	61.79623238
2.011518146	3.782475438	4.805151957	0.311128667	0.789856868	28.33524499	56.90542969
3.444141784	3.782475438	5.909835226	0.532207153	0.682741413	28.33524499	65.83333547
3.226146701	3.782475438	4.822649177	0.473843244	0.764907889	28.33524499	58.76151245
3.739365166	3.782475438	6.91845067	0.274851268	0.63673327	28.33524499	70.5902245
4.426751182	3.782475438	6.231646513	0.211488424	0.670683771	28.33524499	67.01689594
3.937671706	3.782475438	7.473033324	0.427755867	0.652003373	28.33524499	68.93698155
2.452510931	3.782475438	5.152278962	0.388258998	0.783794504	28.33524499	57.34557239
3.913632549	3.782475438	5.142466202	0.137183399	0.743891402	28.33524499	60.42164801
1.83211966	3.782475438	5.085554879	0.615593235	0.838397827	28.33524499	53.6107597
8.017073825	3.782475438	5.663182606	0.450539085	0.750409471	28.33524499	59.89682461
1.702015941	3.782475438	5.454552951	0.512082948	0.886632898	28.33524499	50.69419889
3.657642567	3.782475438	4.974537816	0.320493372	0.723024173	28.33524499	62.16547961
4.269091745	3.782475438	5.446177836	0.413631008	0.699813088	28.33524499	64.22735617
3.521266924	3.782475438	5.576837149	0.364197955	0.647646323	28.33524499	69.40075608
3.065728614	3.782475438	4.751066434	0.423243682	0.730054827	28.33524499	61.56680677
4.086732583	3.782475438	5.523971303	0.181258404	0.71050973	28.33524499	63.26042075
2.692174753	3.782475438	5.257554954	0.632160063	0.797655095	28.33524499	56.34909719
4.676161579	3.782475438	5.477666782	0.548878309	0.715297231	28.33524499	62.83701725
3.012633994	3.782475438	5.079912056	0.428599244	0.756453137	28.33524499	59.4182802
3.151873958	3.782475438	6.217493858	0.513060338	0.723482552	28.33524499	62.12609324
4.435446173	3.782475438	6.575562877	0.305571296	0.683364893	28.33524499	65.77327125
3.035274861	3.782475438	5.497777229	0.392838478	0.775090556	28.33524499	57.98953957
2.830591299	3.782475438	5.11854453	0.506949964	0.746910057	28.33524499	60.17745251
2.703530734	3.782475438	4.655772033	0.353784125	0.798352626	28.33524499	56.29986422
5.049153923	3.782475438	8.874093457	0.332157081	0.650850618	28.33524499	69.0590793
2.892442413	3.782475438	5.902283441	0.38583854	0.759170571	28.33524499	59.20559379
6.000172703	3.782475438	6.65456711	0.483769687	0.727703866	28.33524499	61.76570794
3.557941902	3.782475438	6.017060253	0.372625526	0.697439391	28.33524499	64.44595053
2.581637037	3.782475438	5.444739632	0.473804481	0.768643106	28.33524499	58.47596126
2.959536919	3.782475438	5.952402048	0.496379474	0.758955992	28.33524499	59.222333
11.94365347	3.782475438	6.871064644	0.518348131	0.713843057	28.33524499	62.96502296
3.581759	3.782475438	5.565973556	0.388009072	0.655288661	28.33524499	68.59136614
2.672545209	3.782475438	5.020111576	0.564288837	0.784724224	28.33524499	57.2776309
2.324203092	3.782475438	5.986732737	0.453983963	0.773999731	28.33524499	58.07126629
1.933681932	3.782475438	4.407222021	0.396640886	0.886977462	28.33524499	50.6745057
3.886905128	3.782475438	5.036650352	0.25753539	0.665297734	28.33524499	67.55944321
2.239810553	3.782475438	5.024461885	0.405860287	0.716251245	28.33524499	62.75332121
6.703166886	3.782475438	4.803938727	0.517367154	0.724458539	28.33524499	62.0423972
4.821006993	3.782475438	6.570574523	0.473896444	0.716532322	28.33524499	62.72870473
1.574192336	3.782475438	4.971601544	0.518453205	0.892876303	28.33524499	50.33972154
3.130251102	3.782475438	5.372275446	0.535077593	0.732562077	28.33524499	61.35608968
3.930905951	3.782475438	7.004413053	0.302785783	0.732844338	28.33524499	61.33245786
3.669820285	3.782475438	4.893634858	0.485834763	0.739504724	28.33524499	60.78006399
2.436469307	3.782475438	4.538908678	0.478190476	0.83686078	28.33524499	53.70922563
3.309298661	3.782475438	6.369602441	0.386824975	0.770004523	28.33524499	58.37257203
4.671144749	3.782475438	5.574013963	0.251540172	0.689371272	28.33524499	65.20019955
2.659868744	3.782475438	4.965554934	0.199739087	0.836232219	28.33524499	53.74959666
2.591531756	3.782475438	6.583709383	0.347386034	0.749177878	28.33524499	59.99529054
4.457575379	3.782475438	5.164644449	0.551423036	0.752586938	28.33524499	59.72352458
1.940419415	3.782475438	5.533654519	0.459144397	0.877058912	28.33524499	51.24757741
4.961260206	3.782475438	6.635681085	0.364883901	0.718902106	28.33524499	62.52192628
3.233101323	3.782475438	6.035351664	0.566495263	0.728214666	28.33524499	61.72238293
4.20244682	3.782475438	5.695709136	0.200326898	0.700382173	28.33524499	64.17516923
3.563388433	3.782475438	5.61790082	0.148692962	0.763679389	28.33524499	58.85603974
3.367592374	3.782475438	6.003224716	0.406242252	0.739876299	28.33524499	60.74953956
2.814021742	3.782475438	6.284693426	0.357921849	0.687533447	28.33524499	65.37448424
2.037255304	3.782475438	6.678024617	0.467702859	0.739732419	28.33524499	60.76135547
3.238077143	3.782475438	6.694095612	0.403803234	0.711883723	28.33524499	63.13832299
3.719649023	3.782475438	5.345788754	0.308424967	0.710443381	28.33524499	63.2663287
3.418890171	3.782475438	5.214294859	0.144422177	0.802507131	28.33524499	56.00840507
2.871485102	3.782475438	6.621392316	0.42261504	0.67077247	28.33524499	67.008034
1.702925355	3.782475438	5.379864119	0.609488615	0.896136639	28.33524499	50.15657491
4.71840588	3.782475438	7.111126929	0.436062484	0.653824454	28.33524499	68.74497299
2.647075629	3.782475438	5.60381659	0.318683245	0.687492027	28.33524499	65.37842288
2.553342932	3.782475438	5.062118093	0.377779196	0.810831982	28.33524499	55.43336405
3.242215671	3.782475438	5.306143548	0.532669125	0.70259209	28.33524499	63.97331407
3.156256688	3.782475438	5.593364797	0.462779117	0.735276056	28.33524499	61.12961804
3.217817689	3.782475438	6.432495709	0.448738989	0.703805361	28.33524499	63.86303223
3.074180541	3.782475438	6.6846433	0.528130509	0.676047572	28.33524499	66.48517992
3.167598287	3.782475438	5.148091367	0.415805695	0.706692801	28.33524499	63.60209752
4.403863547	3.782475438	7.929334881	0.319070844	0.689610806	28.33524499	65.17755238
3.852851729	3.782475438	5.658130253	0.467785069	0.699105708	28.33524499	64.29234368
3.33205927	3.782475438	6.599851218	0.380796791	0.725540938	28.33524499	61.94983923
2.482930189	3.782475438	5.85094593	0.37261218	0.864174172	28.33524499	52.01167302
4.614251102	3.782475438	6.21741042	0.352626363	0.745020534	28.33524499	60.3300747
2.395550997	3.782475438	5.069075023	0.405256038	0.75326999	28.33524499	59.66936831
2.811718072	3.782475438	4.893269334	0.394025075	0.785412827	28.33524499	57.22741328
3.827099602	3.782475438	6.364834807	0.334495525	0.716195056	28.33524499	62.75824451
3.600896407	3.782475438	5.565194837	0.144228093	0.7651002	28.33524499	58.74674256
4.001149735	3.782475438	5.94968537	0.173435568	0.688830327	28.33524499	65.25140183
2.995928272	3.782475438	5.773583511	0.464955861	0.740668637	28.33524499	60.68455204
2.729412568	3.782475438	7.038516943	0.290938478	0.763360114	28.33524499	58.88065622
3.426569373	3.782475438	4.905075587	0.233144283	0.732832573	28.33524499	61.33344251
1.885607642	3.782475438	5.422273778	0.488872207	0.874706015	28.33524499	51.38542971
3.285498267	3.782475438	6.319478359	0.357791939	0.723643122	28.33524499	62.11230801
3.150284623	3.782475438	4.566787992	0.479060496	0.732256539	28.33524499	61.38169082
4.514446587	3.782475438	7.782799065	0.291844503	0.751138012	28.33524499	59.83872971
3.860381412	3.782475438	6.095872512	0.489271026	0.708513637	28.33524499	63.43864408
1.757442868	3.782475438	4.882944688	0.469506445	0.879695666	28.33524499	51.09397056
1.916119382	3.782475438	4.611129227	0.467613313	0.866470675	28.33524499	51.87382072
3.667493507	3.782475438	4.961740738	0.274173255	0.688788751	28.33524499	65.25534047
4.161750065	3.782475438	5.50934568	0.122130661	0.719230594	28.33524499	62.49337116
4.505279215	3.782475438	7.623887975	0.216384818	0.71557756	28.33524499	62.81240077
4.00457196	3.782475438	5.66983117	0.472794476	0.776171262	28.33524499	57.9087975
2.74421169	3.782475438	6.032686906	0.449994671	0.729611408	28.33524499	61.60422382
3.938218665	3.782475438	5.717962529	0.311669128	0.732080383	28.33524499	61.39646071
3.292381281	3.782475438	5.148396387	0.19515979	0.804543915	28.33524499	55.86661414
3.385586154	3.782475438	5.627143371	0.372117626	0.715757085	28.33524499	62.79664622
4.706448617	3.782475438	8.855741179	0.09673222	0.695982559	28.33524499	64.58084885
3.157469846	3.782475438	6.618638113	0.290494524	0.716689822	28.33524499	62.7149195
3.359384616	3.782475438	5.450672849	0.242985486	0.719468652	28.33524499	62.47269331
3.401097253	3.782475438	6.395394636	0.258251247	0.67266041	28.33524499	66.81996408
3.049874881	3.782475438	6.23821877	0.444176859	0.726245078	28.33524499	61.88977501
2.756883273	3.782475438	5.672264788	0.562503167	0.780831476	28.33524499	57.56318209
3.90105901	3.782475438	7.365560088	0.198269404	0.707843446	28.33524499	63.49870829
2.90256024	3.782475438	5.433624245	0.567741864	0.722143426	28.33524499	62.24129838
2.121692413	3.782475438	5.186598674	0.495124906	0.822638867	28.33524499	54.63775934
4.999759108	3.782475438	6.030249716	0.420581005	0.710542909	28.33524499	63.25746677
2.658842305	3.782475438	5.357688817	0.345997534	0.78956996	28.33524499	56.92610753
2.18043121	3.782475438	5.711031914	0.432045928	0.852839999	28.33524499	52.70290384
2.256251887	3.782475438	5.677244795	0.535025245	0.803425234	28.33524499	55.94440222
3.049262453	3.782475438	5.631421927	0.257351376	0.7000492	28.33524499	64.20569366
3.261609815	3.782475438	6.178489723	0.375814689	0.767428391	28.33524499	58.56851923
4.451209087	3.782475438	6.741458234	0.278747021	0.71557756	28.33524499	62.81240077
1.862171202	3.782475438	5.463327392	0.42592939	0.920125138	28.33524499	48.84894738
5.127330873	3.782475438	8.62449284	0.132484836	0.720422463	28.33524499	62.38998193
1.4261807	3.782475438	4.453737544	0.581156357	0.915493233	28.33524499	49.09609686
2.43576035	3.782475438	4.740666237	0.481883382	0.775894209	28.33524499	57.92947535
1.483874302	3.782475438	4.285696572	0.551674661	0.947985714	28.33524499	47.41331413
8.615368548	3.782475438	6.481224514	0.539866954	0.726302855	28.33524499	61.88485172
4.644673686	3.782475438	6.590458209	0.237767903	0.693087079	28.33524499	64.8506455
4.230268024	3.782475438	6.13587418	0.111673532	0.708271783	28.33524499	63.46030658
3.132442682	3.782475438	5.383893589	0.465743008	0.719718216	28.33524499	62.45103081
3.196326988	3.782475438	4.524750888	0.493868553	0.711528636	28.33524499	63.16983209
4.514224485	3.782475438	7.948727747	0.211256482	0.679964966	28.33524499	66.10214746
3.663155857	3.782475438	6.756824737	0.385073527	0.71077525	28.33524499	63.23678892
1.957277679	3.782475438	5.04710052	0.49153982	0.863830746	28.33524499	52.03235086
5.202025736	3.782475438	9.238025283	0.363051744	0.652954671	28.33524499	68.8365463
2.265993052	3.782475438	5.564840187	0.539423452	0.772558781	28.33524499	58.17957881
3.465449438	3.782475438	7.260882167	0.416620452	0.657412085	28.33524499	68.3698178
3.572058102	3.782475438	8.271416371	0.203110974	0.713999376	28.33524499	62.95123773
3.460107003	3.782475438	5.180732706	0.451368158	0.738308637	28.33524499	60.87852992
3.040844596	3.782475438	5.353219328	0.439241657	0.733421297	28.33524499	61.28420955
2.715287519	3.782475438	4.754470402	0.479470915	0.727112699	28.33524499	61.81592557
2.506902454	3.782475438	7.264283001	0.297306501	0.728214666	28.33524499	61.72238293
2.539383692	3.782475438	4.897057185	0.372583748	0.76903159	28.33524499	58.44642148
3.199720467	3.782475438	5.0417592	0.393009202	0.724171211	28.33524499	62.06701369
1.759671429	3.782475438	4.740808179	0.566924987	0.85194864	28.33524499	52.75804476
3.03158129	3.782475438	6.174742433	0.393827093	0.748796905	28.33524499	60.02581498
3.098671909	3.782475438	6.683729552	0.493962246	0.754515085	28.33524499	59.57090239
2.896365803	3.782475438	6.280595809	0.242642289	0.688529015	28.33524499	65.27995695
4.32843837	3.782475438	5.065351816	0.32903796	0.713653333	28.33524499	62.98176217
2.314661287	3.782475438	5.782913978	0.505885725	0.768707826	28.33524499	58.47103796
1.98463337	3.782475438	7.445931882	0.205608707	0.764843807	28.33524499	58.76643575
2.863981235	3.782475438	6.001606008	0.365719354	0.805921753	28.33524499	55.77110219
2.834779142	3.782475438	5.58135861	0.257125348	0.714748424	28.33524499	62.88526556
5.603252805	3.782475438	6.997683695	0.122724449	0.658312779	28.33524499	68.27627517
3.173144097	3.782475438	6.230495888	0.466317022	0.728330857	28.33524499	61.71253634
1.561234798	3.782475438	4.616112324	0.559657932	0.844524766	28.33524499	53.22181928
3.301942523	3.782475438	6.106648222	0.492347128	0.746116511	28.33524499	60.24145536
2.384003426	3.782475438	5.25174237	0.576027372	0.728342478	28.33524499	61.71155168
3.796384574	3.782475438	6.63407141	0.372895675	0.64971118	28.33524499	69.1801924
2.267411722	3.782475438	5.217420212	0.420671741	0.826915838	28.33524499	54.35516213
1.704104298	3.782475438	5.255652679	0.4705871	0.935436045	28.33524499	48.04940403
2.935063058	3.782475438	5.720919277	0.497670325	0.739325064	28.33524499	60.79483388
2.812382595	3.782475438	5.728849845	0.520535902	0.700446656	28.33524499	64.16926127
3.259197967	3.782475438	6.17150555	0.507679793	0.784940126	28.33524499	57.26187635
2.905310866	3.782475438	6.597124268	0.525376117	0.726429996	28.33524499	61.87402047
2.377521259	3.782475438	5.069128242	0.484059034	0.794531228	28.33524499	56.57064553
3.854871471	3.782475438	5.398163311	0.333635772	0.731435202	28.33524499	61.45061697
1.978890076	3.782475438	4.420430153	0.541267226	0.857003006	28.33524499	52.44689242
4.432874297	3.782475438	7.600731443	0.23286611	0.722154851	28.33524499	62.24031372
3.046996265	3.782475438	5.939170349	0.420636957	0.702008614	28.33524499	64.02648567
1.816121465	3.782475438	8.388883398	0.44526227	0.651054842	28.33524499	69.0374168
2.679353308	3.782475438	5.908023113	0.577222928	0.805480901	28.33524499	55.80162662
3.094878689	3.782475438	5.876142282	0.381478501	0.752847593	28.33524499	59.70284673
4.345636427	3.782475438	6.211250922	0.585297023	0.733857563	28.33524499	61.24777716
3.654391212	3.782475438	6.400873416	0.280812539	0.711650657	28.33524499	63.15900084
3.506686126	3.782475438	6.615853654	0.262978713	0.731493808	28.33524499	61.44569367
4.361463033	3.782475438	8.179751803	0.102965265	0.745482887	28.33524499	60.29265765
3.245861147	3.782475438	5.957195731	0.242924726	0.813085056	28.33524499	55.2797572
3.773153313	3.782475438	7.918990637	0.266533445	0.662978681	28.33524499	67.79576144
3.128238152	3.782475438	6.19416654	0.314098922	0.743309963	28.33524499	60.46891166
3.067844347	3.782475438	6.697734421	0.485824832	0.722166276	28.33524499	62.23932906
2.998645614	3.782475438	6.837412943	0.226946178	0.836554047	28.33524499	53.72891882
2.374332391	3.782475438	4.807933791	0.370550949	0.872866149	28.33524499	51.49374223
4.062166	3.782475438	6.483427085	0.184987023	0.685581811	28.33524499	65.56058485
4.767296546	3.782475438	7.404343098	0.186629138	0.67696997	28.33524499	66.39459127
4.220546212	3.782475438	5.52448762	0.172080986	0.817687561	28.33524499	54.96860486
1.799287379	3.782475438	5.387126432	0.459776524	0.81959616	28.33524499	54.84059916
3.088512982	3.782475438	6.698874149	0.287396929	0.75481452	28.33524499	59.54727056
3.551169352	3.782475438	5.79861809	0.2092049	0.689100693	28.33524499	65.22580069
3.787821931	3.782475438	5.106826409	0.414850919	0.718856821	28.33524499	62.52586492
2.215002216	3.782475438	5.06942017	0.513380773	0.800382384	28.33524499	56.15708863
3.187631924	3.782475438	6.515282496	0.47453919	0.66583147	28.33524499	67.50528694
1.908871535	3.782475438	4.610898012	0.434416363	0.880034859	28.33524499	51.07427737
4.663955283	3.782475438	5.286796664	0.54459296	0.680857468	28.33524499	66.01549744
3.639132168	3.782475438	4.906261323	0.426212886	0.70549137	28.33524499	63.71041004
1.483921025	3.782475438	4.267368075	0.551674661	0.947985714	28.33524499	47.41331413
4.498548631	3.782475438	5.441300027	0.415572624	0.700285471	28.33524499	64.18403116
3.854686485	3.782475438	5.875082799	0.297098341	0.721515634	28.33524499	62.29545464
3.75878039	3.782475438	7.325285202	0.217993895	0.744643776	28.33524499	60.36059914
5.641705238	3.782475438	5.914725452	0.410442143	0.697705894	28.33524499	64.42133405
2.996331865	3.782475438	5.801471384	0.402914527	0.73789092	28.33524499	60.912993
3.555132492	3.782475438	4.737341778	0.352334877	0.698250193	28.33524499	64.37111642
4.315967456	3.782475438	5.58514633	0.130527168	0.764382734	28.33524499	58.80188348
2.655949444	3.782475438	5.064609725	0.455135993	0.747582838	28.33524499	60.12329625
2.541887469	3.782475438	6.089519705	0.424196743	0.784940126	28.33524499	57.26187635
2.995808848	3.782475438	5.237251374	0.213779649	0.795278723	28.33524499	56.51747393
4.354614732	3.782475438	6.891629649	0.303173246	0.71705008	28.33524499	62.6834104
1.715988967	3.782475438	5.382037628	0.423031759	0.928755582	28.33524499	48.39501944
2.654449374	3.782475438	5.026442495	0.55845901	0.751100933	28.33524499	59.84168369
3.436586841	3.782475438	6.855859011	0.445824331	0.730791158	28.33524499	61.50477323
3.50819907	3.782475438	6.035266792	0.460023324	0.719298595	28.33524499	62.4874632
4.049403239	3.782475438	6.631199836	0.471414935	0.721014186	28.33524499	62.33877965
4.408467044	3.782475438	6.520266212	0.296863568	0.708997843	28.33524499	63.39531907
3.363507007	3.782475438	6.051267266	0.473660528	0.739876299	28.33524499	60.74953956
4.081879957	3.782475438	6.263412404	0.371582392	0.731013518	28.33524499	61.4860647
3.575726862	3.782475438	6.194426813	0.216298667	0.740644602	28.33524499	60.68652136
2.935821333	3.782475438	4.91025326	0.318516045	0.719525356	28.33524499	62.46777002
1.911087519	3.782475438	4.435882546	0.519877689	0.891934193	28.33524499	50.39289314
3.56350335	3.782475438	5.056949931	0.396464598	0.726811689	28.33524499	61.84152671
10.63678492	3.782475438	5.398253761	0.462275338	0.693676896	28.33524499	64.79550458
3.206621951	3.782475438	5.160614994	0.429164817	0.725033881	28.33524499	61.99316424
4.942729749	3.782475438	6.60818493	0.459076158	0.732597347	28.33524499	61.3531357
4.521473256	3.782475438	8.188920955	0.085419526	0.733244581	28.33524499	61.29897944
4.40704368	3.782475438	6.225812265	0.544830837	0.729098647	28.33524499	61.64754883
7.509734171	3.782475438	6.730109695	0.350642364	0.662699556	28.33524499	67.82431655
3.028997158	3.782475438	4.715883526	0.449934352	0.772558781	28.33524499	58.17957881
4.282138804	3.782475438	5.180976145	0.316003607	0.761424656	28.33524499	59.03032444
3.91709191	3.782475438	6.566414768	0.416247636	0.691093369	28.33524499	65.03773076
1.849681255	3.782475438	5.412576181	0.481472785	0.920125138	28.33524499	48.84894738
2.200229926	3.782475438	5.125877767	0.589874745	0.820199952	28.33524499	54.80022813
3.121211346	3.782475438	5.605312399	0.378410082	0.769290799	28.33524499	58.42672829
2.772743952	3.782475438	5.33201745	0.426936997	0.759170571	28.33524499	59.20559379
1.483900471	3.782475438	4.290395741	0.551674661	0.947985714	28.33524499	47.41331413
4.85719746	3.782475438	5.739630722	0.148544749	0.683508147	28.33524499	65.75948602
2.653252522	3.782475438	5.50976151	0.360759353	0.763730498	28.33524499	58.8521011
4.558667852	3.782475438	8.31059945	0.189378967	0.711661752	28.33524499	63.15801618
3.020079691	3.782475438	6.109294375	0.472627312	0.723757858	28.33524499	62.10246142
1.840984548	3.782475438	4.533951152	0.484163324	0.928755582	28.33524499	48.39501944
4.057457237	3.782475438	6.352536078	0.149401479	0.705153522	28.33524499	63.74093448
2.044555938	3.782475438	4.644150484	0.56258474	0.87504137	28.33524499	51.36573652
3.224374004	3.782475438	6.673328938	0.248330335	0.698143401	28.33524499	64.38096302
2.858337449	3.782475438	5.879602564	0.522338323	0.755576656	28.33524499	59.48720635
4.500162124	3.782475438	6.236720204	0.25465762	0.720433833	28.33524499	62.38899727
3.541480319	3.782475438	6.070939804	0.40689615	0.711162823	28.33524499	63.20232585
3.014369078	3.782475438	5.585277661	0.465922908	0.751781289	28.33524499	59.78752743
2.363309348	3.782475438	5.144171736	0.602079023	0.886805147	28.33524499	50.68435229
3.066370662	3.782475438	6.526250981	0.497552194	0.644227844	28.33524499	69.76901865
2.741674661	3.782475438	5.78325749	0.535501851	0.805850615	28.33524499	55.77602548
4.255052717	3.782475438	6.173064765	0.406344608	0.733763191	28.33524499	61.25565443
5.394247583	3.782475438	7.013202523	0.231381314	0.683068342	28.33524499	65.80182637
2.902167882	3.782475438	4.935946871	0.425107474	0.756578515	28.33524499	59.4084336
3.553124211	3.782475438	5.078697825	0.344358861	0.743309963	28.33524499	60.46891166
3.751867212	3.782475438	6.751314121	0.529067946	0.647646323	28.33524499	69.40075608
2.651417049	3.782475438	6.544350808	0.267069163	0.818273875	28.33524499	54.92921849
3.560482757	3.782475438	6.924390988	0.448235735	0.694447272	28.33524499	64.72362445
3.090543071	3.782475438	4.629764534	0.398124765	0.742886569	28.33524499	60.50337473
2.317159986	3.782475438	5.212744611	0.574930431	0.784791681	28.33524499	57.2727076
2.196145016	3.782475438	5.805319844	0.378824887	0.869938407	28.33524499	51.66704226
3.172466599	3.782475438	6.450898536	0.351094882	0.738977969	28.33524499	60.823389
3.948569865	3.782475438	7.75071695	0.253167734	0.662680315	28.33524499	67.82628587
3.857892068	3.782475438	5.336798266	0.231562252	0.708942786	28.33524499	63.40024236
2.978293285	3.782475438	6.406519173	0.334422509	0.707393701	28.33524499	63.53907932
3.145619289	3.782475438	5.850253002	0.253536702	0.752897262	28.33524499	59.69890809
3.907701682	3.782475438	7.657372992	0.147532257	0.803764758	28.33524499	55.9207704
2.548726019	3.782475438	5.495330713	0.529248175	0.719083304	28.33524499	62.50617173
2.868888831	3.782475438	5.992272417	0.340657271	0.762671391	28.33524499	58.93382783
4.462127784	3.782475438	6.908458232	0.478071749	0.710708852	28.33524499	63.24269688
3.268537524	3.782475438	5.61544258	0.229045562	0.732385774	28.33524499	61.37085957
2.210248318	3.782475438	6.33281382	0.579751209	0.720274684	28.33524499	62.4027825
3.49263248	3.782475438	7.009214717	0.253514988	0.733763191	28.33524499	61.25565443
4.107172178	3.782475438	7.823476068	0.212358215	0.716307443	28.33524499	62.74839791
7.600988495	3.782475438	5.219875654	0.446636061	0.710012414	28.33524499	63.30473041
2.974113278	3.782475438	5.743654115	0.407125188	0.727274884	28.33524499	61.80214034
2.974113278	3.782475438	7.033650613	0.421823597	0.708019111	28.33524499	63.48295374
3.834776452	3.782475438	5.472524837	0.415056584	0.732444532	28.33524499	61.36593627
3.623029627	3.782475438	5.194633882	0.382733061	0.851090877	28.33524499	52.81121636
2.577203809	3.782475438	6.42211719	0.229948383	0.868862099	28.33524499	51.73104512
4.089000935	3.782475438	6.811482825	0.228871343	0.68661304	28.33524499	65.46211892
3.295354368	3.782475438	5.882650284	0.513216937	0.689152711	28.33524499	65.22087739
2.095755974	3.782475438	5.907685256	0.63374519	0.841488923	28.33524499	53.41382785
2.990561789	3.782475438	4.873639209	0.365290111	0.86523889	28.33524499	51.94767016
2.366605189	3.782475438	4.913063565	0.517453039	0.817189855	28.33524499	55.00208328
6.024578658	3.782475438	6.107407132	0.288972033	0.804983743	28.33524499	55.8360897
4.603585004	3.782475438	7.404364453	0.443658816	0.681375787	28.33524499	65.96527981
1.772130124	3.782475438	5.196437746	0.416459789	0.937742062	28.33524499	47.93124492
8.025973255	3.782475438	5.935484623	0.401865704	0.736997402	28.33524499	60.98684244
2.389352358	3.782475438	5.083054357	0.306413903	0.886460716	28.33524499	50.70404548
3.698174664	3.782475438	7.433889758	0.333497224	0.731704867	28.33524499	61.42796981
4.082728216	3.782475438	5.786560145	0.555398137	0.73646233	28.33524499	61.03115211
3.628228549	3.782475438	6.332725398	0.519058844	0.724401056	28.33524499	62.0473205
4.752898926	3.782475438	7.374922002	0.16500898	0.680046006	28.33524499	66.09427018
8.609341578	3.782475438	5.478457974	0.246757954	0.708722645	28.33524499	63.41993555
3.457468854	3.782475438	5.069506677	0.439203541	0.752586938	28.33524499	59.72352458
5.351943088	3.782475438	6.589773296	0.228841473	0.656079799	28.33524499	68.50865476
1.949404682	3.782475438	5.455024972	0.611958113	0.803128387	28.33524499	55.96508007
4.406002008	3.782475438	6.427726994	0.351384363	0.701350666	28.33524499	64.08654989
3.500635995	3.782475438	4.590680864	0.259925794	0.777705224	28.33524499	57.79457703
1.830920698	3.782475438	5.531493581	0.472753486	0.890611623	28.33524499	50.46772725
5.773851471	3.782475438	6.060881597	0.471940854	0.759536899	28.33524499	59.17703867
4.834663414	3.782475438	7.205111748	0.235547211	0.683058121	28.33524499	65.80281103
4.523996747	3.782475438	5.321548973	0.293347911	0.68495428	28.33524499	65.62064906
3.811503048	3.782475438	6.371220789	0.428468829	0.728226283	28.33524499	61.72139828
3.210252815	3.782475438	5.156845832	0.274610425	0.743479455	28.33524499	60.45512643
3.850250153	3.782475438	5.760667085	0.629546856	0.744898957	28.33524499	60.33992129
2.243114674	3.782475438	5.551068799	0.491013704	0.724401056	28.33524499	62.0473205
3.280574456	3.782475438	5.121757277	0.19111033	0.791541523	28.33524499	56.7843166
3.067750282	3.782475438	6.870294193	0.195518624	0.817189855	28.33524499	55.00208328
6.278800406	3.782475438	6.188775299	0.512841421	0.721014186	28.33524499	62.33877965
4.499826165	3.782475438	8.392460951	0.164175376	0.70817289	28.33524499	63.46916851
4.07492465	3.782475438	7.874806117	0.244526197	0.703675167	28.33524499	63.87484814
2.416943313	3.782475438	5.743769985	0.492442468	0.806420071	28.33524499	55.73663911
3.134675499	3.782475438	5.21184745	0.386756198	0.701242924	28.33524499	64.09639648
3.220003992	3.782475438	5.639701172	0.525127697	0.725667813	28.33524499	61.93900798
1.778984467	3.782475438	5.294737212	0.502093947	0.890611623	28.33524499	50.46772725
4.056938302	3.782475438	6.1032241	0.14514225	0.72391855	28.33524499	62.08867619
3.453095437	3.782475438	5.96491307	0.6236639	0.733857563	28.33524499	61.24777716
3.038330872	3.782475438	6.393202976	0.475072877	0.836937499	28.33524499	53.70430234
2.97950218	3.782475438	5.436114225	0.35943003	0.741438588	28.33524499	60.62153385
4.259468094	3.782475438	8.471616585	0.488080934	0.671166972	28.33524499	66.96864763
2.96412872	3.782475438	5.139881484	0.316273441	0.825256416	28.33524499	54.46445931
1.834810814	3.782475438	5.110163234	0.622966464	0.903962772	28.33524499	49.72234017
4.733608905	3.782475438	7.929403858	0.378149592	0.704446181	28.33524499	63.80493733
5.318915501	3.782475438	8.735252577	0.388168848	0.674848215	28.33524499	66.60333903
10.06160421	3.782475438	6.081826113	0.38258292	0.618386119	28.33524499	72.68459481
1.686276606	3.782475438	5.835704469	0.604204809	0.728342478	28.33524499	61.71155168
3.34792668	3.782475438	6.999987381	0.203966642	0.769161173	28.33524499	58.43657488
7.27695301	3.782475438	6.440380075	0.540592157	0.655345107	28.33524499	68.58545819
3.649255585	3.782475438	6.995259258	0.449141589	0.71557756	28.33524499	62.81240077
4.15381699	3.782475438	7.161208147	0.466916629	0.704565786	28.33524499	63.79410608
3.946053018	3.782475438	6.413751578	0.355715149	0.736224769	28.33524499	61.0508453
4.753604811	3.782475438	6.191487638	0.102376936	0.738846397	28.33524499	60.83422025
3.123838683	3.782475438	6.364823702	0.326317743	0.792654861	28.33524499	56.70455919
1.483911107	3.782475438	4.308692562	0.551674661	0.947985714	28.33524499	47.41331413
3.135971558	3.782475438	6.466002208	0.338532974	0.801591123	28.33524499	56.07240793
1.681039981	3.782475438	4.557718545	0.654551895	0.890437892	28.33524499	50.47757384
2.006810571	3.782475438	4.735875708	0.456281145	0.823336245	28.33524499	54.59148036
3.68381566	3.782475438	5.918404035	0.483906361	0.721527039	28.33524499	62.29446998
3.909291089	3.782475438	6.086510499	0.530662381	0.707898332	28.33524499	63.493785
3.954349679	3.782475438	6.096667417	0.133078863	0.691501668	28.33524499	64.99932905
4.675099099	3.782475438	5.25605877	0.524295172	0.733091495	28.33524499	61.31178001
2.551706932	3.782475438	5.314867864	0.492917544	0.777043291	28.33524499	57.84380999
1.830955747	3.782475438	5.276384301	0.502093947	0.890611623	28.33524499	50.46772725
2.910175401	3.782475438	6.203755742	0.481905435	0.738428072	28.33524499	60.86868333
2.75706711	3.782475438	4.890760357	0.394259554	0.748256833	28.33524499	60.06913999
2.45865596	3.782475438	5.644011881	0.596855053	0.767157543	28.33524499	58.58919707
2.765099243	3.782475438	5.754185531	0.455364223	0.673553705	28.33524499	66.73134474
3.726604452	3.782475438	5.176545284	0.388712981	0.697226334	28.33524499	64.46564372
2.996014783	3.782475438	5.253434463	0.525126048	0.723643122	28.33524499	62.11230801
5.306265342	3.782475438	7.225965686	0.597316961	0.665385014	28.33524499	67.55058127
2.145286763	3.782475438	5.272153631	0.42337831	0.806491309	28.33524499	55.73171581
4.422468931	3.782475438	7.376968534	0.562089213	0.659511199	28.33524499	68.1522081
10.46626053	3.782475438	5.681268409	0.440538484	0.718291237	28.33524499	62.57509788
2.375286469	3.782475438	5.574358168	0.479357377	0.718788904	28.33524499	62.53177287
1.934718975	3.782475438	4.642293346	0.688736953	0.905307368	28.33524499	49.64849072
3.145269544	3.782475438	4.992135516	0.350557494	0.737652437	28.33524499	60.93268618
17.31571455	3.782475438	6.207822416	0.508679754	0.730908173	28.33524499	61.49492664
5.203056599	3.782475438	6.327626628	0.529290207	0.681976396	28.33524499	65.90718492
2.353593554	3.782475438	6.026943433	0.493009777	0.742391207	28.33524499	60.54374576
1.457325852	3.782475438	4.304456441	0.608998372	0.937742062	28.33524499	47.93124492
5.10703388	3.782475438	5.905039536	0.126111958	0.78129924	28.33524499	57.52871902
4.206127829	3.782475438	6.259529457	0.512270319	0.727054793	28.33524499	61.82084886
3.336078598	3.782475438	6.41471324	0.458478016	0.739205339	28.33524499	60.80468048
4.447668049	3.782475438	8.643508032	0.195655822	0.704598412	28.33524499	63.7911521
1.77206783	3.782475438	4.499439161	0.468872516	0.882075519	28.33524499	50.95611826
2.284893464	3.782475438	5.079143422	0.34750368	0.850932222	28.33524499	52.82106295
3.099999996	3.782475438	6.175073993	0.370228987	0.708513637	28.33524499	63.43864408
4.439227051	3.782475438	7.861833853	0.263993693	0.716195056	28.33524499	62.75824451
3.769070801	3.782475438	5.56260772	0.470402471	0.736581168	28.33524499	61.02130552
1.821385853	3.782475438	5.421260639	0.40420111	0.841861387	28.33524499	53.39019602
2.303797274	3.782475438	4.722754759	0.427341928	0.82787566	28.33524499	54.29214393
2.606353859	3.782475438	4.513834952	0.365995935	0.817263009	28.33524499	54.99715998
6.795507547	3.782475438	6.066011869	0.415908894	0.741848276	28.33524499	60.58805543
4.239377981	3.782475438	5.881967693	0.439122056	0.683610509	28.33524499	65.74963943
3.417102916	3.782475438	5.29747263	0.265533893	0.623820047	28.33524499	72.05145889
2.097580025	3.782475438	5.03158082	0.483699764	0.828867811	28.33524499	54.22715642
3.747343345	3.782475438	5.698410509	0.274839535	0.715678532	28.33524499	62.80353883
5.326945677	3.782475438	6.547480628	0.323120512	0.705142629	28.33524499	63.74191914
3.431236277	3.782475438	5.469227196	0.278212513	0.71394354	28.33524499	62.95616102
2.507935118	3.782475438	6.059741908	0.553019865	0.768384334	28.33524499	58.49565444
3.306133349	3.782475438	5.358577281	0.305674484	0.736474212	28.33524499	61.03016745
3.582468909	3.782475438	6.306181581	0.521333852	0.711661752	28.33524499	63.15801618
3.468897312	3.782475438	5.743037798	0.2022153	0.731552423	28.33524499	61.44077038
3.116246406	3.782475438	6.083895723	0.553809493	0.710819523	28.33524499	63.23285029
2.212960966	3.782475438	4.610667928	0.379129452	0.86523889	28.33524499	51.94767016
2.331610196	3.782475438	5.136487792	0.576395856	0.720263319	28.33524499	62.40376716
2.662927143	3.782475438	6.235585925	0.428422823	0.771644603	28.33524499	58.24850496
2.915465291	3.782475438	4.687346224	0.401799713	0.723138713	28.33524499	62.15563302
3.792743575	3.782475438	6.262807379	0.468184034	0.714479928	28.33524499	62.90889738
4.05583899	3.782475438	5.82576429	0.10524339	0.747509385	28.33524499	60.1292042
3.316319734	3.782475438	5.975054516	0.450443732	0.71077525	28.33524499	63.23678892
3.094473525	3.782475438	6.0964484	0.502304589	0.736581168	28.33524499	61.02130552
1.64039474	3.782475438	4.29914111	0.547840937	0.937742062	28.33524499	47.93124492
2.24578821	3.782475438	4.514825082	0.469054336	0.862036299	28.33524499	52.14066338
6.861349689	3.782475438	7.01808018	0.343391905	0.686499453	28.33524499	65.47295017
3.501878551	3.782475438	6.360785517	0.445561824	0.67851963	28.33524499	66.24295373
3.77139511	3.782475438	5.692675983	0.583811032	0.726429996	28.33524499	61.87402047
2.403934145	3.782475438	5.094567541	0.306723021	0.851090877	28.33524499	52.81121636
2.905562033	3.782475438	6.069110946	0.494513577	0.746910057	28.33524499	60.17745251
3.299410685	3.782475438	5.844728203	0.327550873	0.786292213	28.33524499	57.16341042
1.789944665	3.782475438	4.537032243	0.442175617	0.923195634	28.33524499	48.68647859
2.116521918	3.782475438	4.958885759	0.410460296	0.875914497	28.33524499	51.31453424
9.827870015	3.782475438	6.493466138	0.548063168	0.720161049	28.33524499	62.4126291
3.913174194	3.782475438	5.561008833	0.154475328	0.767338087	28.33524499	58.57541184
3.208917283	3.782475438	6.169709726	0.421519655	0.816692754	28.33524499	55.0355617
4.437573997	3.782475438	5.132629937	0.499720836	0.705753152	28.33524499	63.68677822
5.437172941	3.782475438	5.311088753	0.210739485	0.702538024	28.33524499	63.97823737
3.641301008	3.782475438	5.707463075	0.41127271	0.732856103	28.33524499	61.3314732
3.778289478	3.782475438	6.04535701	0.526177894	0.722783756	28.33524499	62.18615746
3.184118833	3.782475438	6.428936864	0.435984805	0.666404977	28.33524499	67.44719205
2.675250962	3.782475438	6.501136214	0.5372995	0.677522607	28.33524499	66.340435
3.39282307	3.782475438	6.823383607	0.239714782	0.729599746	28.33524499	61.60520848
6.009867534	3.782475438	9.806774839	0.089082047	0.676608732	28.33524499	66.430039
3.242699519	3.782475438	7.415778024	0.297477513	0.638782649	28.33524499	70.36375286
2.355855175	3.782475438	6.062457588	0.399479534	0.713497165	28.33524499	62.9955474
3.853946248	3.782475438	6.92220265	0.386545537	0.777758227	28.33524499	57.79063839
3.772770042	3.782475438	5.292554849	0.569578076	0.72618731	28.33524499	61.89469831
3.750396639	3.782475438	7.980862574	0.117512266	0.729494808	28.33524499	61.61407041
2.399000674	3.782475438	5.579800675	0.595947042	0.722783756	28.33524499	62.18615746
4.254069772	3.782475438	7.106030627	0.299580825	0.696896354	28.33524499	64.49616815
4.118752142	3.782475438	6.201730709	0.161057982	0.671858469	28.33524499	66.89972148
3.964937723	3.782475438	7.255220857	0.380051275	0.716341166	28.33524499	62.74544394
3.452069988	3.782475438	7.016563021	0.348406117	0.743188944	28.33524499	60.47875825
4.745390825	3.782475438	5.841497616	0.340987577	0.710830592	28.33524499	63.23186563
3.293596404	3.782475438	6.428718468	0.449892157	0.663595513	28.33524499	67.73274324
3.153773629	3.782475438	5.779257118	0.199935814	0.742801948	28.33524499	60.51026735
6.754446577	3.782475438	5.395050901	0.562745899	0.702170594	28.33524499	64.01171578
3.629174554	3.782475438	7.059845723	0.232581525	0.705044608	28.33524499	63.75078107
4.042170715	3.782475438	6.706594502	0.377574032	0.714222808	28.33524499	62.93154454
3.347498634	3.782475438	6.618166518	0.4274569	0.728214666	28.33524499	61.72238293
3.424054885	3.782475438	6.312876853	0.347584844	0.695357038	28.33524499	64.63894375
4.854362878	3.782475438	5.920928955	0.487538359	0.699974056	28.33524499	64.21258628
4.146052347	3.782475438	5.216349985	0.40541785	0.674748461	28.33524499	66.61318563
3.256696843	3.782475438	6.234538808	0.355137763	0.747582838	28.33524499	60.12329625
4.917066368	3.782475438	5.40047047	0.28031255	0.679934581	28.33524499	66.10510143
6.013038254	3.782475438	6.906716611	0.114907236	0.681823599	28.33524499	65.92195481
4.459356582	3.782475438	8.059527871	0.199716385	0.643347119	28.33524499	69.8645306
4.601817402	3.782475438	6.316958184	0.367414782	0.682486217	28.33524499	65.85795195
5.565643586	3.782475438	6.992838492	0.484535808	0.658607224	28.33524499	68.24575073
3.73615434	3.782475438	7.276710114	0.471694877	0.678227269	28.33524499	66.27150885
2.621442469	3.782475438	6.624486526	0.414808901	0.758086294	28.33524499	59.29027449
2.993210277	3.782475438	6.608309395	0.484743791	0.669248143	28.33524499	67.16065619
3.68486948	3.782475438	6.884184054	0.357798555	0.690184283	28.33524499	65.12339612
3.046244774	3.782475438	5.994567313	0.430001813	0.718788904	28.33524499	62.53177287
9.797653779	3.782475438	5.118305568	0.32851271	0.755876935	28.33524499	59.46357452
3.940148738	3.782475438	6.737341187	0.382665255	0.675647313	28.33524499	66.52456629
3.483197849	3.782475438	5.994769492	0.338532242	0.662478348	28.33524499	67.84696372
2.771916185	3.782475438	6.401081303	0.362613731	0.758640653	28.33524499	59.24694948
2.653620136	3.782475438	5.699486289	0.430827802	0.739205339	28.33524499	60.80468048
2.337724353	3.782475438	6.660497773	0.316353828	0.850932222	28.33524499	52.82106295
2.249563138	3.782475438	5.459722249	0.48596588	0.772088362	28.33524499	58.21502654
6.091938421	3.782475438	6.49921098	0.323611526	0.70982472	28.33524499	63.32146962
2.847931172	3.782475438	6.062446142	0.287777095	0.721048353	28.33524499	62.33582567
2.810044236	3.782475438	6.095312663	0.386214921	0.731060348	28.33524499	61.48212607
3.408345326	3.782475438	4.964012654	0.207357742	0.75313328	28.33524499	59.68019957
3.065997169	3.782475438	5.276251441	0.365232313	0.705807714	28.33524499	63.68185492
4.296143525	3.782475438	6.410027386	0.491558253	0.670575392	28.33524499	67.02772719
3.99039572	3.782475438	5.817095922	0.231522985	0.68857056	28.33524499	65.27601831
1.735704239	3.782475438	8.154263143	0.154775131	0.662824652	28.33524499	67.81151598
3.089544402	3.782475438	4.858337572	0.423678962	0.676598703	28.33524499	66.43102366
2.7518914	3.782475438	4.593596413	0.282603721	0.878003618	28.33524499	51.19243649
3.322319964	3.782475438	5.244819399	0.382203446	0.784859149	28.33524499	57.26778431
4.268105455	3.782475438	5.52679091	0.129838992	0.633103676	28.33524499	70.99491947
4.574336975	3.782475438	6.240242334	0.228444148	0.64659133	28.33524499	69.5139919
2.727324387	3.782475438	6.099018955	0.507018471	0.769407499	28.33524499	58.41786636
3.318780244	3.782475438	6.165964175	0.270555816	0.662180433	28.33524499	67.87748816
3.412039602	3.782475438	6.905590778	0.274766452	0.749485397	28.33524499	59.97067406
2.919953355	3.782475438	5.40594847	0.432618138	0.659339729	28.33524499	68.16993197
3.59276639	3.782475438	5.279536123	0.362216067	0.74213774	28.33524499	60.56442361
2.950168685	3.782475438	5.767687722	0.376675304	0.72391855	28.33524499	62.08867619
3.276031589	3.782475438	5.457641805	0.336125986	0.72925007	28.33524499	61.63474826
4.151970798	3.782475438	6.552961033	0.312133921	0.64371909	28.33524499	69.82415957
4.243171486	3.782475438	5.693628429	0.497083135	0.646948725	28.33524499	69.47559018
4.842312529	3.782475438	6.359963067	0.34125009	0.603681916	28.33524499	74.45501221
4.715584306	3.782475438	9.254673078	0.088417023	0.590247855	28.33524499	76.14961085
9.03786312	3.782475438	6.08643221	0.345338846	0.650646523	28.33524499	69.08074181
2.780583735	3.782475438	7.070649028	0.239979944	0.732726703	28.33524499	61.34230445
4.541593299	3.782475438	5.704722226	0.100250254	0.700392919	28.33524499	64.17418457
2.869184839	3.782475438	6.67890441	0.383203383	0.6931397	28.33524499	64.8457222
3.024605031	3.782475438	5.592701095	0.26599546	0.719706868	28.33524499	62.45201547
4.770543565	3.782475438	8.89579433	0.059045804	0.711240388	28.33524499	63.19543323
4.513729494	3.782475438	7.460826836	0.234823936	0.720433833	28.33524499	62.38899727
5.694345123	3.782475438	5.697721624	0.176082709	0.680137199	28.33524499	66.08540825
3.481293533	3.782475438	6.903908464	0.446833991	0.714345755	28.33524499	62.92071329
3.262480753	3.782475438	5.249786476	0.360808818	0.696322296	28.33524499	64.54933976
3.266659345	3.782475438	5.700724373	0.320688664	0.704946614	28.33524499	63.75964301
3.713027391	3.782475438	4.768488922	0.181785543	0.77103201	28.33524499	58.29478395
3.418476386	3.782475438	4.835062105	0.366946873	0.70955991	28.33524499	63.34510144
3.4546572	3.782475438	5.292077737	0.296839499	0.731552423	28.33524499	61.44077038
3.722217179	3.782475438	6.171479601	0.261625556	0.706299155	28.33524499	63.63754525
3.243895993	3.782475438	6.26207517	0.390071605	0.721880762	28.33524499	62.26394554
3.738562449	3.782475438	6.582911129	0.313723392	0.673106761	28.33524499	66.77565441
3.218393271	3.782475438	6.71749857	0.287818043	0.72897057	28.33524499	61.65838008
3.627782747	3.782475438	5.641875093	0.256600712	0.724056343	28.33524499	62.07686028
1.694842963	3.782475438	5.662708658	0.333786753	0.654630835	28.33524499	68.66029229
3.324235897	3.782475438	5.182183157	0.483324684	0.720263319	28.33524499	62.40376716
4.380562187	3.782475438	5.971414477	0.520979771	0.739876299	28.33524499	60.74953956
3.708529443	3.782475438	6.61055194	0.374300597	0.722783756	28.33524499	62.18615746
2.501012859	3.782475438	6.548900862	0.385650695	0.773934116	28.33524499	58.07618958
3.740417592	3.782475438	6.31120835	0.191106243	0.717941022	28.33524499	62.60562232
2.428123373	3.782475438	6.024179068	0.30011435	0.834779418	28.33524499	53.8431393
3.45993278	3.782475438	5.448979172	0.190486449	0.741908562	28.33524499	60.58313214
3.84403801	3.782475438	7.631108683	0.08966542	0.803283851	28.33524499	55.95424881
2.194500916	3.782475438	4.813549472	0.33804829	0.843292225	28.33524499	53.29960737
3.572795027	3.782475438	6.856049731	0.206777593	0.709604031	28.33524499	63.34116281
[truncated: 347,741 more rows]
